# Supplementary material for: Metabolic dysregulation in Alzheimer's disease: A brain metabolomics approach
Source: Alzheimers Dement. 2025 Sep 11;21(9):e70528. doi: 10.1002/alz.70528 (PMC12423944; doi:10.1002/alz.70528)
Supplement: Supplementary file 3 — Supporting Information [file ALZ-21-e70528-s001.xlsx]

## Sheet: C18
mz	time
85.0041	171.8
85.0293	139.5
85.0294	20.7
85.5014	207.4
85.8375	200.5
85.9858	108.2
86.0246	117.1
86.0513	23.9
86.5143	15.1
87.0087	18.3
87.0272	23.8
87.0449	170.2
87.3932	192.4
87.6149	196.2
87.8388	195.9
88.0038	117
88.0039	265.3
88.0403	17.3
88.1681	206.4
88.3921	212.9
89.022	19.4
89.0243	19.6
89.0428	23.4
89.0652	191
89.1746	186.5
89.3985	190.6
89.51	187.1
89.749	48.5
90.0097	299.7
90.0187	23.9
90.0277	19.8
90.7319	188.5
90.8348	204.1
90.9357	113.1
90.9464	204.4
90.9558	191.4
90.9912	122.3
91.0035	109.1
91.013	295.4
91.0286	20.1
91.0584	24.4
91.0589	210.8
91.0673	186
91.2806	167.1
91.508	192
91.8413	191
91.9528	184.6
92.0141	262.3
92.0215	187.7
92.0252	203.8
92.0254	21.7
92.0344	23.5
92.0505	29.7
92.5028	184
92.7266	194.1
92.8382	194.3
92.9279	19
92.9497	193.8
93.0012	204.8
93.0187	185.7
93.0206	290.6
93.0287	283.6
93.0288	21.6
93.0345	20.8
93.0457	26.5
93.0457	259.9
93.0709	239.6
93.2529	49.7
93.3986	191
93.5016	202.6
93.5101	185.8
93.5618	170.9
93.6131	203.2
93.6871	171.4
93.7254	207.7
93.8125	171.2
93.9113	272.5
93.9909	39.1
93.9966	124.3
94.0007	183.8
94.0046	292
94.0127	297.1
94.0297	200.4
94.0386	24.1
94.4965	246
94.508	185.2
94.9249	18.9
94.9806	15.1
94.9807	284.6
94.9929	111.2
94.998	183.8
95.0137	31.1
95.0614	261.9
95.0824	244.7
95.2812	207.6
95.3927	207.9
95.9522	16.6
95.976	287.8
95.98	138.3
95.9841	283.3
95.9842	22.1
96.0201	113.5
96.0202	285.8
96.0203	19.2
96.0283	110.8
96.0284	289.9
96.0453	117.9
96.0453	194.6
96.0653	189.4
96.1682	201.6
96.2799	201.3
96.289	223.3
96.3918	205.5
96.6063	294.3
96.7569	50.8
96.922	19.1
96.9601	16.7
96.9695	18.4
96.9765	291.3
96.9771	129.2
96.9846	107.7
96.993	14.3
97.0043	300.3
97.0123	126.1
97.0293	28.8
97.0294	245.8
97.0519	278
97.06	266.6
97.0658	250.8
97.2465	56.3
97.9312	288.2
97.948	287.2
97.9594	14.4
97.9737	19.4
98.02	207
98.0357	115
98.0358	187.9
98.0601	187
98.1717	209.4
98.2834	209.3
98.3959	218.6
98.949	15.4
98.949	290.5
98.9558	14.8
98.9642	14.3
98.9737	18.1
99.0062	53
99.0087	21.8
99.045	243.5
99.045	15.5
99.0562	17.2
99.0563	259.8
99.0813	168.7
99.9257	210.1
99.9257	295.9
99.9271	289.4
99.9569	132.8
99.957	34.8
99.9776	98.4
100.004	17.4
100.012	20.7
100.022	18.3
100.031	24
100.04	175.2
100.04	17.5
100.75	55
100.926	290.5
100.933	294.8
100.946	14.2
100.985	129
101.024	210.5
101.024	22.1
101.026	19.2
101.026	116.8
101.072	20.6
101.597	154.6
101.924	291.1
101.93	291
101.954	47.9
101.954	138.7
101.96	97.2
101.981	125.2
102.019	118.3
102.02	274.4
102.028	22.8
102.046	22
102.056	16.8
102.126	203.9
102.471	205.9
102.78	149.6
102.957	34.8
102.963	104.9
103.004	26.1
103.015	173.6
103.015	70.5
103.022	24
103.04	19.7
103.053	15.2
103.059	14.7
103.065	115.8
103.92	105.3
103.952	34.4
103.96	26.8
104.013	292.6
104.035	23.3
104.043	18.3
104.06	16.1
104.062	113.7
104.062	23.3
104.954	33.6
105.019	110.5
105.019	17.1
105.038	23.7
105.063	171.4
105.403	153.4
105.949	30.4
105.975	288.4
106.001	288.2
106.005	285
106.026	287
106.037	292.5
106.058	290.3
106.066	289.3
106.069	291.2
106.069	15.1
106.081	288.9
106.107	288.8
106.271	15
106.56	148.6
106.981	18.3
106.986	48.5
107.025	22.1
107.029	292.3
107.033	288.2
107.038	26.9
107.038	287.8
107.05	174.4
107.05	20.5
107.051	292.3
107.061	256.4
107.087	210.4
107.996	286.5
108.007	45.2
108.009	272.6
108.012	23.8
108.016	186.7
108.02	298.7
108.02	19.9
108.029	116.8
108.045	255.7
108.902	20.4
108.996	176.7
109.004	296.9
109.014	188.3
109.016	289.5
109.023	288.1
109.029	19.9
109.029	246.6
109.041	20
109.042	254.7
109.052	272.8
109.06	258.6
109.066	221.3
109.934	294.1
109.965	131.9
109.986	114
109.999	299.1
110.025	198
110.025	15.7
110.044	203.2
110.045	22.9
110.072	27.1
110.899	20.5
110.975	289.7
110.976	15.6
110.981	130.3
110.981	49.5
110.989	69.1
111.009	20.1
111.02	23.1
111.039	268.9
111.045	244.5
111.056	117.6
111.081	173
112.004	179
112.012	19.7
112.015	176.5
112.023	114.4
112.023	276.7
112.023	21
112.04	16.4
112.052	265.3
112.052	24.8
112.824	202.6
112.896	20.6
112.937	14.4
112.955	283.3
112.986	54.2
112.988	60.1
113.014	23.4
113.014	284.8
113.024	243.1
113.024	20.2
113.036	21.9
113.043	105
113.044	14.6
113.049	115.5
113.049	21.3
113.055	24
113.061	242.8
113.07	200.2
113.097	169.6
113.926	290.2
113.981	52.1
113.993	49.5
114.002	237.5
114.02	14.9
114.028	28.8
114.039	114.7
114.056	23.2
114.067	25.6
114.936	286.2
114.976	50
114.98	62.8
114.99	55.6
115.004	15.8
115.005	16
115.015	117.4
115.015	278.1
115.04	23.1
115.04	230.8
115.051	192.5
115.059	24.9
115.076	243.7
115.076	22.9
115.088	272.9
115.921	174.5
115.921	298.6
115.931	139.6
115.951	94.4
115.999	261.9
116.007	14.9
116.017	198.1
116.035	207.4
116.035	19.7
116.043	132.5
116.05	26.1
116.072	23.9
116.08	120.4
116.327	197.3
116.853	289.9
116.882	291
116.884	290.1
116.887	290.9
116.9	289.7
116.926	278.8
116.948	290.6
116.959	131
116.96	291.1
116.962	128.8
116.97	292.6
116.972	33.8
116.977	289.8
116.978	92.7
117.001	173.5
117.006	290
117.009	266.8
117.019	15.2
117.022	277.2
117.028	254.5
117.029	117.7
117.034	118.5
117.037	184.4
117.038	24
117.047	133.1
117.056	19.8
117.075	106.9
117.075	23.3
117.925	284.6
117.932	278.2
117.955	116.1
117.976	36.6
118.004	299.7
118.016	286.1
118.023	15.1
118.024	282.8
118.041	209.1
118.041	23.8
118.043	255.4
118.043	28.9
118.051	136
118.051	23
118.053	25.5
118.059	17.8
118.918	284.1
118.93	168.8
118.932	293.7
118.942	122.8
118.951	122.1
118.951	33.3
118.957	104.6
118.965	293.5
118.969	35.1
119.008	286.2
119.017	177.7
119.035	20.3
119.038	273.5
119.05	23.9
119.054	23.3
119.574	204.1
119.825	202.2
119.933	288.7
119.947	134.1
119.976	17.2
120.009	282.7
120.012	165.5
120.012	22.4
120.02	300.5
120.028	265.3
120.045	120
120.045	26.2
120.052	281.9
120.064	263.2
120.819	155.4
120.927	122.6
120.928	30.5
120.931	288.7
120.979	269.7
120.979	20.9
120.996	115.3
120.996	265.9
121.016	22.6
121.023	283.3
121.029	36.2
121.033	24
121.066	175.2
121.322	159.3
121.447	161
121.572	159.8
121.991	289.2
121.992	24.6
121.999	297.5
122.008	23.7
122.012	285.2
122.025	254.2
122.033	27.9
122.044	267.1
122.045	22.5
122.049	281.3
122.276	200.6
122.96	103.8
122.967	116
122.976	15.8
122.985	26.2
123.012	23.5
123.012	180.5
123.028	112
123.045	244.5
123.048	23.5
123.081	170.3
123.902	22.5
123.979	16.1
124.001	52.2
124.003	112.7
124.004	23.3
124.007	21.2
124.01	20.4
124.015	19
124.015	298.9
124.023	281.2
124.028	283.7
124.04	248.5
124.268	159
124.988	109.4
124.988	281.8
124.988	20.9
124.991	16.6
124.993	17
125.005	55.1
125.011	20.3
125.013	21
125.018	21.9
125.018	290.4
125.024	20.2
125.024	241.2
125.035	110.8
125.035	22
125.047	112.6
125.049	262.3
125.061	43.3
125.061	243.8
125.071	187.4
125.072	263.6
125.097	175.7
125.097	260.6
125.125	200
125.196	187.9
125.321	187
125.574	196.1
125.593	202.3
125.873	17.1
125.929	292.7
125.981	132.4
125.991	16.8
125.995	16.5
126.003	19.7
126.006	52.4
126.011	19.6
126.02	16.5
126.031	19.6
126.039	109.4
126.039	271.1
126.046	17.3
126.056	15.3
126.067	113.1
126.067	270.2
126.819	152.2
126.905	295.8
126.905	81.7
126.955	119.2
126.976	164.4
126.987	16.4
126.992	62
126.996	16.9
126.997	55.6
127.001	50.9
127.004	55.2
127.026	282.6
127.034	121.1
127.04	243.8
127.051	22.3
127.053	21.7
127.076	27.8
127.076	239
127.113	70.7
127.113	171.8
127.323	157.2
127.448	157.6
127.573	157.4
127.958	83.1
127.996	50.9
127.999	277.6
128.004	49.5
128.007	67
128.01	282.7
128.013	294.8
128.018	185
128.031	16.5
128.035	17.1
128.038	15.6
128.048	22.4
128.053	20.9
128.071	30
128.08	112.3
128.139	186.8
128.148	187
128.261	194.8
128.932	156.5
128.959	70.4
128.98	38.7
129	56.6
129.005	53.3
129.008	29.3
129.017	90.9
129.019	20.8
129.03	17
129.033	200.9
129.039	16
129.056	24.2
129.067	268.6
129.077	114.4
129.092	23.6
129.103	270.6
129.583	292.9
129.963	68.3
129.967	80.7
129.976	168.4
130.014	113.3
130.014	276
130.023	19.5
130.037	287.5
130.043	259
130.051	16.1
130.054	14.5
130.06	21.8
130.065	22.9
130.083	26
130.087	23.6
130.09	23.7
130.095	122.3
130.571	154.1
130.822	154.4
130.931	27.6
130.958	35.4
130.964	78.7
130.971	129.8
130.992	118
130.993	273.8
130.999	285.8
131.01	285.1
131.025	292.1
131.035	20.4
131.039	291.9
131.046	21.9
131.053	182.2
131.054	13.8
131.059	22.7
131.065	22.3
131.07	185.6
131.071	19.7
131.076	163.1
131.083	21.2
131.087	211.2
131.09	23.6
131.093	24.8
131.196	185.6
131.321	186.4
131.454	294.4
131.571	186.2
131.574	195.1
131.689	153.6
131.825	196.5
131.916	292.2
131.983	27.1
132.008	292.9
132.012	20.9
132.02	300.1
132.027	17.2
132.03	16.2
132.033	16
132.045	31.7
132.049	23.1
132.059	255.8
132.066	23.1
132.078	203.7
132.091	24
132.094	23.9
132.329	203
132.819	152.2
132.868	15.1
132.923	291.8
132.936	107.3
132.946	121.1
132.946	23.1
132.996	123.9
133.004	284.9
133.014	15.7
133.024	285.6
133.027	16.1
133.033	15.3
133.052	215.2
133.052	14.9
133.066	172.4
133.07	152.7
133.102	210.9
133.323	155.3
133.923	292.8
133.945	289.1
133.992	286
133.992	18.2
134.018	15.4
134.024	24.7
134.024	181.7
134.028	20.2
134.034	15.8
134.044	266.8
134.047	256.2
134.047	24.5
134.234	188.3
134.393	157.6
134.45	161.4
134.865	15.3
134.894	263.5
134.895	14.4
134.897	14.6
134.916	114.3
134.943	119.1
134.943	25.3
134.973	165.3
135.007	290.3
135.018	15.5
135.026	22.2
135.031	21.5
135.034	22.5
135.05	23.9
135.05	98.1
135.076	264.9
135.082	216.3
135.118	211.2
135.945	290.6
135.98	284.1
136.004	285.5
136.007	126.2
136.015	300.4
136.023	275.8
136.028	21.5
136.034	21.4
136.04	53.2
136.04	248.6
136.048	118.9
136.052	218.2
136.052	23.8
136.06	264.1
136.068	149.4
136.138	153.7
136.863	15.4
136.892	262.1
136.917	20.8
136.991	286.5
137.003	99.6
137.01	288.6
137.024	21.6
137.031	21.7
137.035	24.3
137.083	276.5
137.097	171
137.097	253.8
137.327	151.8
137.891	161.9
137.94	289.2
137.986	124.7
137.994	293.6
138.017	29.7
138.019	40
138.028	124.1
138.039	277.5
138.056	186
138.056	20.7
138.819	152.9
138.86	15.7
138.915	20.1
138.941	122.4
138.971	284.1
138.971	15.1
138.98	16.5
138.99	282.2
139.001	31.3
139.003	178
139.004	283.1
139.007	287.3
139.015	181.3
139.026	285
139.026	16.7
139.034	283.2
139.04	43.3
139.051	113.5
139.07	153.2
139.071	268.1
139.076	243.5
139.088	267.2
139.113	169.1
139.944	293.8
139.976	57.9
139.984	22.4
139.996	54.8
139.999	178.5
140.012	21
140.015	23.1
140.035	31.7
140.035	199.2
140.071	182
140.575	18.9
140.94	292.1
140.962	63.5
140.981	104.9
140.983	284.4
140.986	106.3
140.986	283.6
140.994	286.6
141.004	56.4
141.013	52.4
141.017	52.8
141.02	53
141.03	195.2
141.046	263.8
141.055	38.3
141.056	223.2
141.067	14.4
141.071	62.6
141.092	26.2
141.092	237.4
141.128	173.5
141.924	293.5
141.936	294.7
141.954	130.4
141.974	64.1
141.994	130
141.994	31.7
142.012	29.7
142.016	285.9
142.016	20.5
142.02	52.7
142.022	111.3
142.025	180.8
142.026	286
142.051	20.3
142.06	114.3
142.069	149.6
142.087	119.2
142.095	118.6
142.194	149.4
142.318	149.3
142.571	153.1
142.823	152.7
142.944	293.8
142.95	131.7
142.975	66.9
142.978	68.2
142.981	279.6
142.996	57.9
142.998	21.5
143.002	22.7
143.017	174.5
143.021	50
143.024	30.3
143.035	22.8
143.04	174.4
143.046	184.8
143.046	15.5
143.054	113.6
143.061	262
143.071	244.4
143.075	156.3
143.082	108.6
143.083	275.6
143.108	29
143.952	291.9
143.97	64.6
143.978	111.8
143.991	101.6
144.002	21.6
144.012	20.2
144.02	298.7
144.024	60.2
144.03	118.7
144.03	17.7
144.045	65.2
144.067	15.9
144.079	78.5
144.103	177.2
144.111	29.3
144.408	296.2
144.967	20.5
144.973	62.4
144.979	68.9
144.982	33.6
144.991	128.2
144.992	273.8
145.003	23.7
145.014	19.1
145.025	281.1
145.028	282.7
145.04	297.1
145.04	119.7
145.051	18.3
145.052	299.9
145.055	283.8
145.056	22.1
145.062	21.6
145.065	21.7
145.069	20.9
145.07	117.8
145.075	23.9
145.087	19.6
145.087	243.7
145.89	106.7
145.939	15.8
145.949	128
145.97	121.7
145.988	15.9
145.992	17.1
145.999	23.5
146.019	290.9
146.024	38.4
146.032	15.8
146.036	294.5
146.042	16.9
146.046	16
146.049	14.7
146.053	15.4
146.06	280.8
146.061	111.6
146.061	20.4
146.065	21.5
146.067	21.5
146.082	20.6
146.091	88.1
146.098	87.7
146.153	15.7
146.912	279.1
146.926	170.9
146.946	32
146.952	109.2
146.966	139.8
146.973	32.7
146.983	20.6
146.986	21.2
146.987	286.1
147.007	287.1
147.02	183.9
147.03	15.6
147.043	15.8
147.045	23.6
147.049	15
147.052	16
147.066	21
147.067	205.5
147.083	198.4
147.092	86.2
147.563	149.1
147.986	21.7
147.996	24
148.003	292.2
148.007	21
148.009	110.4
148.026	287.5
148.033	16.6
148.034	284.8
148.04	26.2
148.043	22.8
148.047	291.7
148.05	14.5
148.051	210.6
148.054	272.5
148.071	114.6
148.088	264.7
148.099	76.2
148.24	148.9
148.358	149.3
148.374	149.3
148.98	20.6
148.987	21.1
149.009	163
149.01	291.9
149.035	194.6
149.045	19.7
149.047	209.4
149.055	23.7
149.061	26.9
149.061	225.3
149.066	291
149.072	263.7
149.097	166.9
149.097	227
149.133	211.2
149.327	155.1
149.831	161.6
149.983	21.2
149.995	288.5
150.018	23.6
150.019	182.9
150.019	281.7
150.039	23.8
150.042	20.7
150.042	284
150.056	24.6
150.059	16.5
150.082	161.5
150.587	199.2
150.887	19.9
150.947	129.8
150.962	107.1
150.988	176.8
151.004	283.6
151.007	277.8
151.007	17.6
151.022	21.5
151.026	20.9
151.029	21.4
151.033	20.4
151.034	278.5
151.04	32.6
151.051	113.3
151.051	33.3
151.062	16.6
151.076	244.2
151.113	292.2
151.149	144.6
152.002	16.6
152.002	280.4
152.01	281.4
152.023	20.4
152.029	20.1
152.035	13.9
152.035	253.5
152.044	29.3
152.046	114.1
152.064	26.4
152.071	123.3
152.534	13.9
152.787	14.1
152.884	19.7
152.978	46.3
152.986	18.6
152.986	281.4
152.992	54.4
152.993	151.7
152.995	151.5
152.996	16.3
153.006	16.4
153.019	119.9
153.019	277.3
153.03	189.8
153.03	21.9
153.033	291.1
153.042	119.1
153.042	281.5
153.05	275.6
153.054	24.6
153.056	221.5
153.067	199.7
153.067	15.4
153.092	14.7
153.092	245.9
153.128	159.2
153.939	173.2
153.998	17.8
154.012	166.7
154.014	17
154.025	184.2
154.027	23
154.034	101.4
154.034	279.3
154.037	287.4
154.051	248.4
154.051	16.2
154.058	22.6
154.062	27.2
154.066	27.6
154.087	120.1
154.087	285.8
154.823	148.7
154.881	19.6
154.928	20.1
154.947	171.7
154.975	106.4
154.99	114.8
154.996	52.7
154.999	283.4
155.021	17.2
155.021	280.5
155.024	291.1
155.032	51.6
155.036	299.4
155.046	194.4
155.046	19.7
155.054	17.9
155.059	27.6
155.065	26.8
155.071	41.2
155.071	224
155.076	149.2
155.107	38.9
155.144	178
155.887	15.9
155.947	173.4
155.991	109.3
156.005	282.7
156.008	288.1
156.01	22.3
156.02	285.4
156.03	14.9
156.041	184.2
156.041	115.7
156.044	277.3
156.053	24
156.066	25.3
156.067	249.7
156.103	119.7
156.895	90.5
156.916	15
156.925	20
156.944	174.8
156.945	293.7
156.955	127.9
156.978	282.5
156.987	76.2
156.991	45.3
156.994	70.8
157.002	24.4
157.012	27.8
157.014	113.5
157.015	293.9
157.025	118.7
157.032	181.2
157.034	14.1
157.041	272
157.052	297.4
157.054	261
157.062	187.8
157.07	113.6
157.087	21.5
157.087	240
157.098	182.9
157.098	276.8
157.123	217.4
157.863	15.2
157.973	286.4
157.986	33.2
157.994	61.4
158.007	57.5
158.011	294.8
158.015	88.5
158.023	290
158.046	16
158.057	27.2
158.061	103.2
158.082	23.2
158.126	43.8
158.847	16.5
158.886	15.5
158.893	59
158.925	17.2
158.939	295.1
158.944	111.5
158.944	42.1
158.97	63.1
158.989	60.6
158.995	62.8
158.997	32.3
159.016	35.7
159.03	26
159.031	295.6
159.041	122.6
159.05	284.8
159.056	268.6
159.07	268.6
159.076	263.6
159.077	119.5
159.077	18.1
159.085	116.6
159.085	26.3
159.103	21
159.114	16
159.527	14.1
159.885	15.8
159.894	161.6
159.939	292.2
159.947	293.3
159.968	103.4
159.992	82.1
159.993	15.2
160.007	16.3
160.015	25.7
160.022	34
160.026	288
160.035	284.2
160.04	184.8
160.043	118.8
160.062	15.8
160.063	294.3
160.088	265
160.106	117.7
160.117	96.4
160.823	149.3
160.842	15.2
160.892	164.2
160.949	130.9
160.962	31.5
160.968	99.9
160.989	33.1
160.999	21.1
161.009	17
161.035	185.1
161.046	17.2
161.055	271.3
161.057	19.3
161.061	131.7
161.066	279.4
161.072	261.8
161.894	82.8
161.914	288.3
161.944	124.2
161.957	32.2
161.994	105.9
161.994	24
162.013	17.3
162.019	180.4
162.023	18.4
162.049	17.5
162.056	33.2
162.087	265.5
162.839	15.1
162.893	77.8
162.94	131.2
162.947	106.4
162.957	21.9
162.96	129.8
162.96	40.5
162.968	169.5
163.004	118.1
163.015	283.2
163.026	17.2
163.034	283.3
163.04	22.8
163.051	114.7
163.051	188.1
163.061	25.9
163.065	270.9
163.071	268.7
163.076	219.2
163.076	30.6
163.099	276.8
163.113	184.6
163.149	211.5
163.967	100.6
163.991	23.4
163.999	14.4
164.01	283.4
164.021	275.8
164.035	23.4
164.039	21.3
164.072	24.4
164.076	24.7
164.895	70
164.957	24.7
164.964	50.6
164.978	107.2
165.005	291.3
165.006	19.3
165.019	14.3
165.031	127.8
165.041	17.6
165.041	201.6
165.05	26.8
165.056	21.1
165.067	116.9
165.067	269.5
165.075	24.2
165.078	206.2
165.092	28.4
165.128	163.5
165.952	31.9
165.96	29.1
165.982	284.9
165.986	295
166.013	22.1
166.014	105.7
166.018	17
166.023	22.6
166.029	20.7
166.039	18.3
166.04	202.2
166.041	279.3
166.044	17.2
166.051	174.7
166.051	23.5
166.062	24.4
166.078	24.7
166.082	269.8
166.087	126.2
166.099	262.1
166.861	20.3
166.961	31.1
166.975	16.3
166.994	44.5
166.999	284.6
167.007	56.8
167.01	283
167.014	18.6
167.021	18.7
167.036	119.8
167.044	28.4
167.046	186.3
167.054	28.9
167.057	113.5
167.057	275.6
167.066	23.8
167.071	43.9
167.08	98.6
167.083	260
167.108	37.2
167.108	229
167.144	169
167.994	283.7
167.997	17.6
168.006	32.3
168.018	24.6
168.02	291.2
168.024	17.2
168.028	25
168.03	177.5
168.031	296.8
168.036	18.7
168.043	25.2
168.047	30.6
168.057	269
168.066	120.7
168.066	22.6
168.067	270.3
168.078	32
168.078	255.1
168.103	121.7
168.858	20.2
168.989	288
168.991	15.1
169	275.1
169.001	16
169.012	57.1
169.016	291.5
169.025	182.3
169.026	281.5
169.031	24.7
169.039	288.3
169.047	23.6
169.062	16.7
169.066	164.6
169.07	27.8
169.072	116.6
169.081	35.9
169.087	42.2
169.087	240.5
169.123	52.3
169.123	233.8
169.919	297.4
169.986	97.9
169.993	14.4
170.007	95.7
170.007	287.1
170.01	23.2
170.011	287.1
170.021	282.6
170.036	281.4
170.043	33.1
170.047	296.3
170.053	21.7
170.057	184.4
170.057	30
170.06	267
170.08	28.1
170.126	138.4
170.127	45.9
170.902	20.6
170.944	29.5
171.002	61.6
171.007	18.7
171.02	119.5
171.027	34.8
171.031	36.3
171.042	15.6
171.047	31.1
171.048	179
171.051	288
171.055	284.8
171.071	256.1
171.078	20.4
171.103	19.5
171.103	244.8
171.139	80.8
171.139	214.5
171.96	126.5
171.96	43.8
172.001	29.9
172.01	17.7
172.015	25.5
172.015	288.3
172.023	30.3
172.026	294.6
172.031	35.1
172.039	289.5
172.04	113.8
172.063	300
172.088	262.9
172.142	81.6
172.142	15.4
172.899	20.8
172.929	129
172.958	238.3
172.986	66.3
172.992	16.2
172.998	14.2
173.005	24.6
173.009	20.7
173.026	34
173.032	36.6
173.034	29.6
173.06	288.5
173.061	127.5
173.061	29.7
173.082	15.7
173.093	120.2
173.093	20
173.109	94.6
173.119	21.1
173.483	16.1
173.483	144.2
173.483	224.1
173.902	14.9
173.961	14.8
173.966	14.6
173.991	15.2
174.002	177
174.002	88.3
174.006	292.4
174.007	14.9
174.013	20.1
174.018	15.5
174.031	287.8
174.032	15.7
174.037	18.7
174.041	15.5
174.045	14.2
174.049	14.4
174.075	14.7
174.078	204.3
174.079	15
174.088	20.7
174.096	15
174.101	76.7
174.116	14.6
174.121	111
174.129	14.9
174.18	15
174.887	286.1
174.918	110.9
174.934	293.1
174.947	33
174.954	173.6
174.97	105.2
174.978	19.6
174.988	20.9
175.014	22.4
175.02	17.1
175.025	18
175.03	18.6
175.038	14.9
175.044	14.4
175.051	272
175.061	17.5
175.071	266.2
175.072	19.9
175.076	135.5
175.092	21.8
175.113	218.1
175.149	211.3
175.934	296.5
175.994	73.4
176.01	23
176.01	293
176.022	291.8
176.028	18.7
176.035	120.7
176.035	280.9
176.039	21
176.044	17.5
176.071	104.1
176.91	15.3
176.929	165.9
176.936	18.1
176.94	16.9
176.978	32.6
176.984	42.3
177.007	278.8
177.022	18.5
177.029	17.5
177.031	282.3
177.034	18.5
177.034	140.8
177.041	23.1
177.048	14.9
177.05	278.4
177.055	173.8
177.059	182.1
177.067	263.5
177.092	220.6
177.128	162.5
177.165	157.4
177.165	212.6
177.903	114.8
177.903	288.1
177.931	91.7
177.968	103.6
177.971	23.6
177.973	54.1
177.983	115.3
177.991	285.5
178.007	24.2
178.018	17.2
178.028	293.2
178.037	286.5
178.045	287.1
178.051	118.7
178.051	19.4
178.082	271.1
178.087	136.8
178.099	261.4
178.911	294.1
178.973	63.5
178.98	117.7
178.994	130.9
179.007	34.7
179.01	284.8
179.021	284.6
179.035	128.3
179.036	285.3
179.046	176.3
179.046	278
179.051	30.7
179.056	23.7
179.061	25.2
179.065	263.1
179.071	28.6
179.071	214
179.108	285.8
179.144	172.8
179.18	171.4
179.976	33.7
180.006	284
180.016	286.3
180.039	30.6
180.041	112.8
180.041	187.5
180.053	22.7
180.06	23.9
180.066	23.5
180.078	120.1
180.103	137.2
180.926	129.9
180.926	28.1
180.931	74.1
180.94	81.9
180.973	55.6
180.979	27.7
180.989	183.1
180.989	281.2
181	14
181.009	46.4
181.013	109.2
181.014	280.5
181.025	177.3
181.026	280.1
181.026	130.2
181.037	18.9
181.037	285.7
181.045	23
181.05	172.6
181.051	18.5
181.064	23
181.072	25.5
181.076	28.7
181.087	40.1
181.087	221.9
181.16	174.6
181.916	292.8
181.966	19.7
181.981	54.7
182.009	184.5
182.013	54.1
182.021	283.9
182.022	22
182.028	20.4
182.032	16.5
182.043	29.1
182.046	17.8
182.053	26.2
182.059	25.2
182.067	22.8
182.072	268.5
182.075	24.8
182.082	120
182.094	267.5
182.929	88.3
182.95	88.6
182.951	293.8
182.988	121.2
183.005	284
183.011	152.3
183.017	95.4
183.027	64.4
183.031	290
183.035	18
183.041	117.8
183.041	187.2
183.042	290.6
183.048	180.8
183.052	280.7
183.055	284.9
183.06	66.1
183.064	51.7
183.066	220.4
183.076	25.5
183.077	190.9
183.102	31.1
183.103	225.3
183.139	79.1
183.139	241.9
183.175	134.2
183.175	16.5
183.913	107.4
183.963	20.1
183.989	284.6
184.001	123.5
184.023	93.9
184.026	283.3
184.036	184.5
184.036	283.1
184.052	275.2
184.059	30.1
184.073	24.2
184.088	265.9
184.098	21.7
184.098	267.4
184.106	129.2
184.142	170.5
184.908	86.4
184.916	285.2
184.95	133.5
184.95	48.5
184.96	33.1
184.986	14.5
185.012	17.8
185.02	181.7
185.02	280.4
185.022	15.2
185.022	74.4
185.028	18.7
185.035	288.5
185.043	28.8
185.045	127.8
185.057	16.3
185.063	30.9
185.064	178.9
185.076	24.2
185.081	23.3
185.083	262.3
185.093	17.8
185.112	119.2
185.118	24.9
185.118	228.1
185.155	94.6
185.155	209.8
185.994	20.3
186.006	292
186.017	30.8
186.031	283
186.039	27
186.05	286.6
186.055	280.1
186.056	112.4
186.067	269.4
186.082	274.4
186.087	268.1
186.113	120.6
186.158	43.5
186.158	174.7
186.929	32.4
186.939	30
186.957	34
187.001	63.2
187.007	20.6
187.026	284.6
187.037	283.9
187.038	18.7
187.041	30.4
187.046	292
187.051	283.8
187.051	32.5
187.073	16.1
187.081	24.4
187.091	111.3
187.098	18.8
187.098	212.9
187.108	124
187.109	20.4
187.12	94.1
187.134	23.7
187.934	128.8
187.942	292.1
187.955	124.8
187.955	43.6
187.991	19.6
187.997	34.6
188	177.7
188	28.5
188.007	21.3
188.01	19.5
188.017	163.3
188.02	22.4
188.022	291.9
188.035	115.8
188.035	287.2
188.035	18.5
188.046	23
188.057	14.4
188.072	26.5
188.077	289.4
188.083	267.3
188.093	18
188.094	215.7
188.101	117.4
188.112	20.9
188.137	121.4
188.137	34.2
188.903	116
188.952	280.7
188.981	99.4
188.986	20.7
188.995	32.4
189.004	18
189.011	19.8
189.017	79
189.024	24.1
189.034	18.5
189.041	17.8
189.052	14.6
189.053	290.9
189.059	178.5
189.06	14
189.061	283.2
189.088	19
189.09	280.4
189.092	127
189.113	121.6
189.128	215.8
189.165	211.3
189.986	295.4
189.989	19.6
190.001	293.3
190.008	16.8
190.01	85.7
190.018	22.1
190.026	284.2
190.036	14.3
190.037	285.6
190.043	22.4
190.045	290.6
190.051	182
190.054	18.6
190.062	201.4
190.072	17.3
190.073	220.3
190.082	274
190.099	263.2
190.11	277.9
190.892	100.7
190.955	136.2
190.963	98.8
190.973	26.1
190.977	286.6
190.982	21.7
190.994	105.9
191.009	17.2
191.015	16.5
191.02	18.2
191.036	33.8
191.057	17.7
191.067	20.9
191.071	174.5
191.074	182.9
191.076	276.8
191.083	20.7
191.108	43.2
191.108	168.3
191.144	204
191.18	217.6
191.958	49.9
191.986	19.2
191.989	53.4
191.995	30.1
192.017	292.3
192.018	30.7
192.023	17.2
192.032	289.7
192.033	18.7
192.051	14.1
192.053	283.4
192.061	282
192.066	105.2
192.067	23.4
192.078	193.7
192.089	276.6
192.097	268.3
192.103	136
192.111	168.3
192.184	215.1
192.903	119.4
192.952	96.7
192.973	49.1
192.99	22.1
192.993	285.8
193.001	16.8
193.009	28.8
193.024	22.9
193.027	285.5
193.028	16.2
193.035	116
193.036	17.6
193.037	285
193.05	174.2
193.051	284.3
193.062	272.7
193.073	112.1
193.073	196.2
193.087	218.3
193.11	269.3
193.123	51.5
193.123	218.3
193.16	173.3
193.957	76.7
193.977	284.9
193.983	24.6
194.005	31.4
194.03	19.4
194.034	107
194.045	105.4
194.046	17.6
194.047	282.9
194.055	33.4
194.057	191.2
194.057	112.7
194.082	173.1
194.094	268.1
194.103	75.3
194.119	162.9
194.928	14.6
194.938	16.6
194.94	113.2
194.946	17.3
194.952	14.8
194.956	87.2
194.968	71.8
194.989	52.7
194.992	66.9
195.031	287.8
195.039	30
195.041	182.1
195.042	286
195.042	16.2
195.051	18.4
195.055	286.9
195.06	121.2
195.066	123
195.075	30
195.077	176.5
195.078	275.6
195.089	274.6
195.103	220.1
195.139	84.8
195.175	176.2
195.811	14
195.906	285
195.984	51.9
195.992	53.5
195.996	51
196.002	286.9
196.015	290.1
196.023	21.5
196.026	284.4
196.037	284.4
196.04	34
196.054	16.7
196.06	29.5
196.073	185.1
196.073	20.8
196.073	271.9
196.098	124.3
196.812	14.5
196.9	127.6
196.947	176
196.947	63.1
196.951	17
196.993	60.6
197.005	30.2
197.021	282.8
197.022	25.9
197.026	26
197.027	151.4
197.043	63.9
197.046	291.7
197.057	181.8
197.064	179
197.066	281.2
197.067	27.9
197.082	20.7
197.093	176.5
197.093	269.7
197.097	177.5
197.118	51
197.118	154.2
197.118	224.1
197.155	177.3
197.191	144.1
197.808	14.1
197.857	292.7
197.94	21.5
197.97	21.4
198.005	282
198.016	279.1
198.017	33.9
198.039	101.5
198.05	28.4
198.067	274.2
198.075	28.4
198.088	182.3
198.088	121.7
198.089	273.5
198.113	176.8
198.158	171.7
198.194	139.8
198.905	116.1
198.918	19.3
198.924	91.5
198.932	294.3
198.936	45.6
198.942	76.2
198.945	32.8
198.965	133.9
198.976	33
198.982	75.3
199.001	14.8
199.007	24.6
199.023	28.7
199.026	290.1
199.034	32.4
199.037	286
199.038	19.6
199.045	29.2
199.053	28.3
199.061	125.2
199.07	42
199.073	15.7
199.078	28.8
199.079	178.7
199.087	282.4
199.098	14.8
199.098	224.9
199.109	185.5
199.134	18.9
199.165	162.7
199.17	159.9
199.176	162.8
199.805	14.2
199.851	292.8
199.955	132.4
199.963	293.9
199.968	20.5
200.018	27.7
200.022	291.1
200.033	30.4
200.039	18.2
200.047	283.3
200.054	28.1
200.057	14.9
200.058	295.7
200.067	285.3
200.067	103.3
200.077	286.5
200.101	119
200.104	184.2
200.137	125.8
200.174	158.2
200.851	292.7
200.889	24.9
200.945	95.1
200.954	50
200.973	30.8
200.987	284.7
200.987	18.6
201.017	15.7
201.039	23.4
201.052	122.2
201.052	15.1
201.053	285.9
201.057	32.6
201.059	176.3
201.061	282.3
201.065	98.3
201.066	286.7
201.071	18.4
201.088	229.9
201.088	18
201.095	175.8
201.097	277
201.099	69.7
201.113	21.5
201.125	20
201.15	200.6
201.15	29.2
201.177	161.9
201.906	287.1
201.958	295.2
202	131.6
202.012	31.9
202.016	29.7
202.037	284.2
202.042	23.6
202.047	192.3
202.047	277.6
202.062	276.6
202.072	14.3
202.073	222.6
202.082	275.9
202.083	17.1
202.091	20.3
202.092	283.3
202.109	17.3
202.11	277.5
202.12	33.7
202.153	122.4
[truncated: 13,928 more rows]

## Sheet: HILIC
mz	time
85.0285	99.4
85.0415	102.7
85.0479	98.1
85.052	103.2
85.0649	24
85.0649	257
85.0779	259
85.0842	258.2
85.6507	83.9
86.0602	257.5
86.0714	54.8
86.0813	257.9
86.0965	54.6
86.7005	83.5
86.7287	43.2
86.9526	40.2
86.9901	73.5
87.0042	291.2
87.0264	59.3
87.0442	132
87.0554	107.8
87.0638	40.1
87.0787	256.9
87.0788	83.5
87.0936	52.1
87.0999	53.4
87.1763	53.8
87.2878	49.8
87.4006	62.9
87.5118	64.7
88.0044	292
88.0136	93.4
88.0216	63
88.0217	248.8
88.0394	99.1
88.0475	74.7
88.0579	89.9
88.0617	63.1
88.0758	17.2
88.4978	279.9
88.5092	291.4
88.727	62
88.9931	39
89.0021	291.9
89.0085	291.7
89.025	63
89.025	243.4
89.0387	41.2
89.0419	66.3
89.0426	250.8
89.0598	35.8
89.3953	45.5
89.5069	281.8
89.6194	37.9
89.7305	37.5
89.8434	40.6
89.9545	51.6
90.0086	286.1
90.0175	258.8
90.037	231.5
90.0551	148.8
90.0671	59.4
90.0915	241.2
90.0915	18.8
90.1788	63
90.2648	93.3
90.5071	278.6
90.526	293.1
90.7317	85.6
90.9478	293.1
90.9754	89.2
90.9767	80.3
90.9889	39.8
91.006	293.6
91.0088	293
91.0277	292.9
91.0292	17.1
91.0398	58.4
91.0418	19.4
91.0521	83.2
91.0543	59.8
91.0544	272.5
91.0583	145.8
91.5048	16.8
91.5048	281.7
91.7839	29.6
91.834	29.1
91.9894	41.7
92.0065	291.6
92.037	65.1
92.0577	64.2
92.0593	84.6
92.338	32.9
92.5036	291.5
92.5099	40.4
92.5224	293.5
92.5889	34.3
92.6211	48.4
92.7336	63.1
93.0368	20.3
93.0404	17.6
93.0449	254.1
93.07	53.2
93.07	250.1
93.504	291.2
94.0401	46.9
94.0452	281.3
94.0482	246
94.0652	264.6
94.0734	16.9
94.2865	112
94.3157	30
94.5024	292.6
94.5438	271.7
94.5469	280
95.003	293.2
95.0129	46.3
95.0241	35.6
95.0241	104.4
95.044	280.8
95.0492	111.1
95.0492	64
95.0492	269.1
95.0605	39.1
95.0605	259.6
95.0856	31.1
95.5018	292.6
95.5457	276.8
95.7604	89.2
96.0081	43
96.0275	215.9
96.0275	16.4
96.0445	39.7
96.0445	260.5
96.0557	242
96.0557	16.6
96.0639	246.8
96.0682	244.5
96.0809	63.2
96.089	27.5
96.089	215.8
96.2822	141.4
96.3367	29.3
96.9219	63.4
96.961	287.5
96.972	293.8
97.001	281.8
97.0077	294.4
97.0285	282.4
97.0285	61.2
97.0397	67.3
97.0649	67.7
97.0761	255.6
97.1013	27.6
97.5144	231.1
97.7778	39.2
97.9689	286.9
97.9762	212.4
97.9914	293.6
97.9933	293.9
98.006	71.7
98.0137	290.2
98.0237	37
98.0601	36.1
98.0601	274.4
98.0602	111.3
98.0714	17.1
98.0965	48.2
98.0965	223.2
98.2799	118.3
98.3215	31.5
98.5121	281.2
98.9189	61.9
98.9614	282.2
98.9842	34
98.9843	283.3
98.9948	292.7
99.0077	41.1
99.0093	71.2
99.0138	290.1
99.0265	44.3
99.0441	33.4
99.0441	281.9
99.0553	272.3
99.0554	64.5
99.0805	66.7
99.0918	22.9
99.0918	235.9
99.0999	21.4
99.5123	276.3
99.5123	16.9
99.5312	294.3
99.7862	246.1
99.9593	293.9
99.9874	293.1
100.011	293.7
100.014	291.5
100.022	70.5
100.024	285.7
100.03	45.4
100.039	68.1
100.051	223.2
100.076	38.9
100.076	280.6
100.087	170
100.112	170.6
100.51	280.5
100.917	60.7
100.957	288
100.989	284
100.989	17.1
101.012	291.6
101.025	71.5
101.025	284.2
101.028	282
101.035	240
101.043	17.1
101.06	26.5
101.061	16.7
101.071	100.8
101.079	30.6
101.079	216
101.107	258.5
101.116	16.7
101.509	292.5
101.984	292.7
102.013	293.8
102.017	70
102.022	284.7
102.028	71.5
102.029	286.7
102.034	293.2
102.037	236.9
102.037	46.4
102.046	54.6
102.055	248.8
102.066	157.9
102.074	103.2
102.091	274.9
102.104	256.3
102.128	234.1
102.509	293
102.532	292.7
102.536	292.5
102.926	293.6
102.954	294.1
102.97	292.9
103.021	70.1
103.032	291.7
103.039	70.6
103.041	37.1
103.054	52.8
103.058	249.1
103.058	87
103.075	28.1
103.077	17
103.088	259.6
103.095	18.3
103.508	293.3
103.803	30.5
103.956	39
103.956	278.8
104.03	292.9
104.037	16.6
104.053	52.2
104.058	53.5
104.061	279.7
104.062	25.5
104.071	138.9
104.071	68.9
104.104	60.8
104.107	281.6
104.107	58.5
104.109	60.5
104.12	56.6
104.507	292.8
104.955	291.7
104.992	64.7
105.001	68.5
105.034	28.2
105.037	36.7
105.045	126.4
105.07	266.7
105.074	70.4
105.101	61.4
105.104	58.9
105.106	61.7
105.11	58.7
105.11	282.5
105.113	58.4
105.116	64.9
105.492	288.8
105.954	267.9
105.954	40.5
105.963	293.3
105.981	293
106.004	69.5
106.029	39.4
106.037	279
106.05	103.7
106.053	16.9
106.065	31.7
106.065	259.9
106.068	87.9
106.069	19.7
106.069	285.6
106.073	28.8
106.086	29.6
106.107	58.6
106.111	59
106.114	59.7
106.774	268.2
106.951	83.3
106.952	291.9
106.992	293.7
106.999	62.9
107.025	268.2
107.049	53.2
107.061	18.6
107.061	214
107.065	57.2
107.066	248.8
107.086	32.9
107.108	59.2
107.111	61
107.729	85.1
107.96	292.6
108.001	43.2
108.011	66.9
108.044	39.1
108.053	53.7
108.056	260.9
108.056	17.8
108.06	62.6
108.073	284
108.081	46.4
108.081	224.1
108.089	25.6
108.949	86.5
108.951	292.1
109.028	288.4
109.051	57.1
109.063	58.3
109.065	31.3
109.076	244.7
109.101	30.7
109.522	292.4
109.917	82.1
109.959	293.7
109.989	292.4
110.009	284.5
110.02	274.7
110.023	290.2
110.024	113.4
110.027	88.3
110.035	46.7
110.06	39.7
110.06	155.7
110.069	254.9
110.071	284.2
110.079	230.6
110.097	205.2
110.097	17.3
110.105	25.9
110.105	212.2
110.522	283.4
111.01	282.2
111.012	281.5
111.02	18.1
111.02	276.9
111.038	48
111.039	293.8
111.044	65.1
111.055	255
111.055	40.1
111.059	62.3
111.064	22.1
111.068	245.5
111.075	255.3
111.078	249
111.081	31.6
111.092	45.3
111.117	26.6
111.519	294.5
111.522	16.6
111.522	286
111.969	285.7
111.984	68.1
111.984	281.9
112.006	281.5
112.013	281.9
112.018	278.7
112.018	17.3
112.039	102
112.051	288.4
112.062	167.7
112.062	283.6
112.062	16.7
112.076	35.8
112.076	262.9
112.078	34.6
112.078	249.1
112.084	16.7
112.087	279.6
112.089	260.9
112.112	289.8
112.518	289.6
112.52	16.9
112.52	278.3
112.555	282.8
112.893	60.2
112.896	63.6
112.898	59.9
112.956	288.2
112.967	290.6
112.976	291.5
112.978	293.9
112.985	287
112.988	289.3
113.017	17
113.017	281.7
113.035	44.9
113.039	40.9
113.054	68
113.06	265.5
113.06	27.6
113.071	237.3
113.071	112.5
113.071	16.6
113.073	258.3
113.079	201.9
113.079	18
113.09	263.3
113.096	22.9
113.107	16.4
113.964	70.1
113.964	284.8
113.966	293.2
113.982	292
114.017	293.4
114.032	44.8
114.037	230.3
114.038	43.6
114.064	56.3
114.066	57.7
114.069	53.5
114.073	257.9
114.078	58.2
114.091	35
114.091	286.9
114.103	250.6
114.128	44.4
114.891	60.3
114.893	63.7
114.895	63
114.961	292.1
114.964	287.3
114.967	285.9
114.972	285.5
115.011	281.4
115.016	292.1
115.029	41.2
115.039	169
115.05	85.5
115.05	272.4
115.054	52.8
115.058	20.8
115.063	54.7
115.07	58.2
115.076	252.4
115.081	286.9
115.081	161.9
115.087	262
115.088	193.6
115.095	265.9
115.095	30.8
115.818	103.8
115.954	293.5
115.957	292.8
115.964	21.2
115.964	284.8
115.968	292.9
116.002	294
116.012	282.2
116.015	292.2
116.016	20.7
116.034	99.9
116.037	41.2
116.049	41.5
116.053	42.7
116.058	35.1
116.068	68.4
116.071	68.5
116.071	262.8
116.073	254.6
116.073	65.7
116.08	72.9
116.09	261
116.107	260.4
116.891	61.6
116.962	283.2
116.968	294.2
116.972	283.1
116.976	291.6
117.009	283
117.038	40
117.047	33.5
117.057	51.2
117.068	68.3
117.07	29.1
117.074	263.4
117.077	67.5
117.102	281.9
117.102	143.2
117.102	16.5
117.96	285.3
117.97	293.8
117.975	292.9
117.99	281.3
118.035	283.4
118.054	32.5
118.06	16.9
118.061	88.7
118.065	55.5
118.069	19.5
118.073	29
118.075	68.2
118.076	295.1
118.083	66.3
118.086	163.7
118.089	65.4
118.123	162.2
118.123	48.5
118.889	64
118.921	293.7
118.96	294.8
118.967	284.2
119.016	65.7
119.035	46.1
119.035	286.8
119.049	64.1
119.061	35.2
119.069	138.5
119.069	53.9
119.073	53
119.083	65.3
119.085	31.6
119.09	63.7
119.09	166
119.092	65.4
119.126	16.5
119.126	137.7
119.957	287.3
120.003	88.5
120.011	259
120.019	47.5
120.024	294.7
120.033	283.5
120.039	46.6
120.044	28.7
120.048	39.3
120.052	64
120.056	20.3
120.061	234.4
120.066	145.6
120.078	51.2
120.081	55
120.083	53.3
120.089	29.6
120.093	63.2
120.102	60.1
120.953	285.2
120.965	292.7
121.007	93.3
121.015	262.2
121.028	25.9
121.029	263.3
121.04	226.6
121.04	42.3
121.059	16.7
121.065	60.6
121.065	178.5
121.069	78.3
121.078	52.8
121.084	53.8
121.087	52.8
121.101	68.6
121.101	281.5
121.824	29.3
121.958	293.5
121.966	285.6
121.966	39.9
122.019	293.1
122.027	252.9
122.027	69.6
122.047	39.4
122.06	22.9
122.06	246.8
122.066	288.7
122.071	194.2
122.076	170.1
122.076	281
122.081	228.1
122.081	17
122.081	100.3
122.088	52.7
122.096	41.4
122.105	27.1
122.105	231.7
122.547	290.5
122.578	289.8
122.578	173.3
122.586	164.8
122.922	81.7
122.924	76.9
122.965	293.6
122.969	224.9
122.973	65.6
123.051	271.8
123.052	38.7
123.055	39.7
123.075	39.5
123.075	171.4
123.079	68.4
123.092	16.8
123.1	45.2
123.117	29.7
123.553	209.1
123.594	282.9
123.928	81.5
123.955	292.6
123.964	39.8
123.964	158.2
124.016	286
124.016	182.3
124.023	70.5
124.024	282.5
124.034	73.2
124.037	103.6
124.039	41.5
124.039	284.4
124.043	35
124.046	284.6
124.046	32.4
124.047	63.8
124.052	33.4
124.055	39.8
124.058	39.3
124.061	38.5
124.076	32.3
124.076	123.5
124.076	213.9
124.086	41.7
124.087	252.3
124.096	155.1
124.112	17.6
124.12	226.2
124.12	21.4
124.336	55.7
124.923	79.2
124.956	292.6
125	49
125	278.4
125.002	291.4
125.021	76.1
125.026	69.9
125.035	282.2
125.038	284.7
125.04	283.6
125.043	17.2
125.044	283.5
125.047	282.8
125.056	38.9
125.059	36.8
125.06	222.5
125.062	37.7
125.067	50.3
125.071	250.5
125.071	42.2
125.09	245.7
125.096	31.6
125.096	71.1
125.107	37.3
125.132	28.9
125.573	36.1
125.954	293
125.964	251.5
125.972	287.9
125.986	294
126.019	65.9
126.022	65.4
126.025	67
126.035	283.1
126.041	281.7
126.046	31
126.055	42.3
126.066	216.9
126.074	19
126.078	17.2
126.081	30
126.091	36
126.091	284.1
126.1	18.3
126.103	278.2
126.494	39.9
126.595	286.2
126.956	283.2
126.959	284.2
126.968	286.9
126.983	292.7
126.99	292.7
127.019	66.4
127.021	66.9
127.025	66.9
127.025	122
127.028	66.6
127.032	75.7
127.039	285.4
127.039	21.4
127.039	184.1
127.045	289.9
127.05	36.5
127.05	251.5
127.054	31.2
127.061	16.6
127.068	161.8
127.075	27.4
127.087	280.7
127.095	34.2
127.112	28
127.112	247.2
127.123	176
127.275	54.7
127.954	291.1
127.967	282.1
127.982	293
127.99	292.8
128.018	65.5
128.019	283.8
128.026	66.9
128.042	280.8
128.045	45.5
128.057	18.1
128.062	31.5
128.071	280.4
128.071	73.5
128.082	49.5
128.098	20
128.107	33.8
128.143	20.4
128.143	216.1
128.804	280.7
128.951	281.8
128.963	292.5
128.971	290.5
129.014	281.9
129.018	46.6
129.02	281.9
129.04	290.5
129.049	16.5
129.054	285.6
129.055	19.9
129.062	89
129.066	90.1
129.069	91.4
129.07	31.3
129.075	152.2
129.084	162.4
129.085	49.9
129.091	26.3
129.091	202.8
129.102	69
129.102	267.5
129.11	16.5
129.139	291.1
129.576	288
129.582	217
129.951	283
129.954	282.6
129.959	281.8
129.979	293.6
129.995	292.9
130.008	18.9
130.008	294.9
130.017	281.6
130.023	282.6
130.047	99.1
130.05	103.2
130.053	94.3
130.053	40.9
130.083	260.3
130.086	65.1
130.086	262.7
130.089	258
130.099	257.1
130.106	263.4
130.123	16.8
130.123	211.7
130.134	235.3
130.159	39.6
130.492	291.8
130.522	278.8
130.557	266.8
130.589	39.2
130.839	44.3
130.933	289.6
130.955	292.4
130.958	292.6
130.966	284.8
130.977	294.7
130.989	292.9
131.002	282.3
131.011	292.1
131.016	50.7
131.034	146.3
131.049	52.5
131.05	102.3
131.053	94.2
131.053	39.4
131.056	100.3
131.064	48.2
131.07	88.3
131.071	19.2
131.08	268.1
131.085	30.1
131.086	261.1
131.089	264.9
131.09	67.6
131.093	38.3
131.095	261.8
131.102	259.9
131.118	16.6
131.129	250.4
131.162	39.7
131.501	68.3
131.565	210.2
131.573	35
131.824	36.4
131.93	282.9
131.93	69.2
131.967	290
131.97	291.5
131.974	281.1
131.977	84.8
131.984	81.2
132.004	17.1
132.004	294.2
132.011	35.6
132.027	81.4
132.027	296.3
132.031	80.4
132.073	85.6
132.077	147.7
132.099	82.7
132.102	56.2
132.116	80.1
132.122	82.2
132.135	81.5
132.17	80.8
132.176	81.8
132.181	83
132.905	88.7
132.955	292.7
132.975	293.1
132.978	292.8
132.987	95.6
133.015	35.7
133.032	57.5
133.041	34.7
133.044	290.2
133.048	34.9
133.059	71.2
133.059	182.3
133.061	106
133.065	205.8
133.065	23.9
133.069	153.8
133.069	77.1
133.073	83.2
133.077	80
133.08	145.8
133.082	82.5
133.086	31.7
133.087	258.1
133.09	259
133.097	113.3
133.097	261.5
133.101	259.7
133.101	30.5
133.105	54.8
133.108	52.7
133.561	76.5
133.561	195.7
133.927	285.4
133.93	288.3
133.975	281.7
134.019	80.2
134.027	61.7
134.027	249.2
134.031	61.9
134.035	58.3
134.045	39.8
134.058	284.7
134.06	28.1
134.063	18.2
134.064	100.3
134.071	16.9
134.077	83.6
134.081	83.8
134.083	86.1
134.091	17.3
134.096	36.6
134.101	261.7
134.105	29
134.106	53.4
134.109	52.3
134.118	49.3
134.151	109.6
134.954	293
134.973	293.6
135.003	84.8
135.022	81.1
135.028	58.1
135.03	61
135.03	252.2
135.034	234.6
135.042	39.7
135.044	28.2
135.048	98.7
135.057	32.2
135.067	86.6
135.075	245.1
135.075	17.2
135.08	30.2
135.081	250.7
135.084	243.4
135.084	131.7
135.092	99.5
135.092	287
135.117	31.8
135.121	219.3
135.97	291.7
135.977	89.6
135.994	281.8
136.006	81.9
136.014	49.4
136.022	286.3
136.022	66
136.039	44.5
136.043	261.2
136.043	17.5
136.044	82.6
136.048	77.3
136.051	282.9
136.051	84
136.062	287.6
136.062	51.4
136.076	63.9
136.085	38.6
136.087	281.5
136.106	16.6
136.12	27
136.12	218.7
136.495	282.6
136.589	284.8
136.589	162.3
136.931	293.6
136.936	46.4
136.941	46.4
136.948	46.3
136.99	46
136.993	282.9
136.993	45.7
137	290.6
137	46
137.043	46
137.046	47.5
137.051	81.9
137.065	117.9
137.065	259.4
137.068	45.4
137.072	63.9
137.079	117.4
137.079	63.2
137.087	46.8
137.096	35.8
137.101	46.7
137.107	46.6
137.132	29.8
137.132	68.1
137.144	47.4
137.151	46.7
137.988	279.3
138.013	63.9
138.028	284.3
138.029	47.2
138.034	292
138.043	45.2
138.045	47.4
138.049	51.2
138.052	49.9
138.055	54.9
138.055	192.5
138.055	285.6
138.066	65.1
138.066	256.6
138.074	69.2
138.076	63
138.091	29.9
138.103	282.9
138.103	191.9
138.136	231.7
138.136	21.4
138.906	60
138.947	74.5
138.959	293.3
138.964	286.6
138.98	290.8
138.995	283.3
139.018	294
139.028	280.8
139.031	280.4
139.035	282.5
139.039	259.2
139.046	46.2
139.05	46.7
139.05	170.5
139.054	33.2
139.058	151.5
139.058	16.8
139.07	228.6
139.07	18.4
139.075	32.3
139.087	240
139.087	21.4
139.098	263.8
139.112	28.3
139.112	285.4
139.527	278.4
139.924	291.7
139.963	287.3
139.988	280
139.988	20.8
139.991	17.5
139.991	290.4
139.998	291.2
140.002	292.8
140.007	284.4
140.011	276.6
140.011	17.4
140.013	290.3
140.021	292.7
140.025	281.4
140.032	276.4
140.034	42.2
140.049	51.4
140.058	19.4
140.065	65.4
140.079	19.9
140.089	16.5
140.107	28.7
140.107	229.9
140.115	27.3
140.131	273.6
140.131	105.5
140.543	281.1
140.903	60.8
140.924	294.9
140.951	271.5
140.962	291.1
140.976	294.1
140.986	280.3
140.991	281.2
140.991	16.6
140.995	79.5
140.995	283.6
141.006	280.7
141.014	292.9
141.018	47.7
141.032	295.2
141.044	284.5
141.047	33.2
141.051	283.1
141.054	282.5
141.057	53.4
141.066	116.5
141.066	234.1
141.071	64.2
141.074	17.6
141.076	33.6
141.084	292.6
141.091	29.6
141.102	42.7
141.102	233.1
141.127	237.7
141.127	18.4
141.542	284
141.921	292.3
141.959	283.5
141.983	280
141.983	20.2
141.988	292.9
141.994	292.4
141.999	52.5
142.007	280.7
142.01	280.5
142.026	292.2
142.026	17.5
142.032	264.1
142.032	91.6
142.035	283.2
142.046	283.6
142.05	118.2
142.051	280.8
142.054	281.7
142.061	40.7
142.065	52.1
142.072	64.9
142.078	29.3
142.086	47.3
142.086	166.6
142.094	16.6
142.123	32
142.123	201.4
142.159	33
142.51	281.9
142.571	39.5
142.589	293.7
142.939	16.9
142.948	219.1
142.959	292.2
142.962	290.7
142.98	292.3
142.984	280.1
142.987	280.5
142.991	283.8
143.004	280
143.011	291.4
143.023	262.5
143.03	292
143.04	295
143.04	17.8
143.045	145.1
143.048	282.8
143.055	283.3
143.062	32.9
143.064	17
143.07	26.1
143.07	236
143.073	53.1
143.081	43
143.082	283.2
143.085	29.7
143.09	39.5
143.107	30.3
143.107	218.1
143.118	46.8
143.118	286
143.509	282.6
143.539	276.4
143.579	284
143.952	293.6
143.959	287.6
143.969	282.7
143.981	280.6
143.981	17.4
143.983	292.4
143.997	294.2
144.004	281.4
144.011	247.9
144.011	19.5
144.024	294.9
144.03	263.2
144.032	283
144.037	291.6
144.043	293.9
144.048	198.2
144.052	282.2
144.065	70.8
144.071	216.5
144.081	53.8
144.085	18.9
144.089	252.7
144.094	20.2
144.102	64.5
144.102	286.5
144.11	27.2
144.113	240.3
144.138	21.3
144.552	286.3
144.605	247
144.957	293.3
144.982	285
144.986	17
144.992	292.7
145	283.2
145.015	16.6
145.032	46.3
145.035	294.9
145.035	17.7
145.046	265.4
145.049	286.7
145.061	261.3
145.061	119.8
145.065	29.6
145.069	234.1
145.069	31.7
145.078	23.8
145.084	53.5
145.087	17.9
145.096	17.4
145.097	267.4
145.101	29.6
145.105	288.2
145.5	282.4
145.55	290.4
145.954	290.8
145.98	285.1
145.985	38.6
145.986	276.6
145.998	282
146.019	293.8
146.027	49.3
146.03	282.6
146.035	45.5
146.039	293.1
146.054	213.8
146.06	48.1
146.06	256.8
146.063	34.3
146.072	17.2
146.081	203.6
146.081	69.2
146.092	59.8
146.104	29
146.109	16.9
146.118	61.2
146.129	226.3
146.165	288.7
146.525	266.9
146.961	275.4
146.98	276.1
147.003	90.8
147.022	74.6
147.025	283
147.03	46.9
147.031	286.3
147.044	63.9
147.047	51.7
147.055	19.7
147.073	101.8
147.076	101.4
147.08	100.3
147.089	102.5
147.096	104.6
147.109	258.7
147.113	262
147.116	258.9
147.117	30.5
147.12	258.3
147.121	76.6
147.149	148.1
147.168	146.8
147.168	292.1
147.594	261.2
147.945	294.6
147.969	292.2
147.974	292.4
147.977	158.5
147.984	40.5
147.984	268
147.99	291.8
148.004	107.6
148.018	293.6
148.023	44.3
148.027	282.8
148.034	68.5
148.036	282.7
148.043	50.7
148.052	89.6
148.057	87.8
148.06	85.3
148.064	88.1
148.076	21.4
148.076	108.7
148.08	103.1
148.082	100.9
148.106	258.9
148.11	259.4
148.116	263.8
148.12	31.3
148.121	267.6
148.51	283.1
148.532	292.4
148.969	292.6
148.977	18.8
148.977	279.7
148.993	92
149.001	66.9
149.003	66.5
149.007	65.4
149.018	291.8
149.023	31.8
149.023	282.8
149.026	41.1
149.035	17.5
149.046	44.1
149.054	295.8
149.054	26.7
149.057	86.1
149.06	29.6
149.06	52.8
149.064	86
149.066	90
149.071	19.4
149.074	35.3
149.077	103.3
149.081	99.5
149.096	29.7
149.096	232.4
149.107	258.7
149.113	259.1
149.116	260
149.119	258
149.13	62.4
149.132	29.3
149.549	281.4
149.597	286.8
149.94	160.7
149.94	286.5
149.953	292.3
149.977	290.4
149.993	81
150	65
150.008	66.9
150.014	95.1
150.014	16.8
150.014	293.3
150.027	25.9
150.027	206.9
150.038	51.1
150.049	286
150.049	51.3
150.055	48.5
150.058	54.4
150.065	154.3
150.076	102.9
150.086	258.8
150.091	16.5
150.095	16.9
150.099	24
150.112	16.6
150.113	265
150.116	258.2
150.136	29.4
150.499	292.9
150.543	289.9
150.547	284.2
150.587	221.7
150.951	39.6
150.966	293.2
150.977	83.8
151.017	97
151.018	291.5
151.028	31.2
151.031	282.3
151.035	284.6
151.039	281.7
151.042	50.9
151.048	98.6
151.05	17.6
151.055	62.9
151.058	58.4
151.061	240.2
151.061	51.5
151.07	31
151.07	291.8
151.075	32.9
151.075	256.6
151.087	119.9
151.087	287.1
151.087	19.8
151.097	31
151.097	212.2
151.112	30.3
151.112	278.5
151.112	166.7
151.148	27.7
151.493	282.4
151.516	282.7
151.56	167.3
151.95	292.8
151.951	82.7
151.969	284.7
151.972	293.6
151.983	249.8
151.991	290.4
152.003	282.6
152.016	283.2
152.016	16.4
152.022	85.6
152.032	97.6
152.032	281.6
152.038	281.4
152.045	101.8
152.051	98
152.054	118.8
152.054	56.7
152.057	288.1
152.057	54.7
152.062	29.3
152.065	36.1
152.071	37.9
152.071	119.8
152.071	289.4
152.074	89.5
152.074	33.4
152.082	17.8
152.082	253.3
152.107	282.2
152.107	43.8
152.115	19.6
152.151	29
152.492	281.9
152.514	285
152.54	295
152.584	258.8
152.951	292.6
152.975	77.2
152.988	292
152.991	251.8
152.995	284.1
153.011	282.2
153.025	86.8
153.033	284.5
153.035	98.1
153.039	282.3
153.041	51.1
153.044	49.2
153.054	58.9
153.055	206.8
153.06	56.9
153.066	39.5
153.07	29.2
153.074	30.9
153.074	121.3
153.077	87
153.091	30.4
153.091	275.3
153.095	291.7
153.102	17.8
153.127	26.5
153.515	285.2
153.557	291.5
153.56	268.5
153.596	251.3
153.948	292.1
153.949	84.5
153.982	286.1
153.987	65.7
153.991	81.5
153.993	291.3
153.998	291.5
154.005	291.7
154.018	294.4
154.02	83.6
154.025	48.9
154.03	279.6
154.036	281.4
154.038	48.8
154.044	48
154.047	97.4
154.05	36.8
154.055	82.9
154.059	82.8
154.061	278
154.069	40.2
154.072	16.9
154.075	33.6
154.077	32.2
154.086	33.9
154.086	250.8
154.094	19.5
154.123	294.9
154.123	20.6
154.131	28.9
154.505	282.4
154.567	264.7
154.88	59.6
154.942	293.8
154.967	292.3
154.986	290.9
154.99	283.8
155.003	280.1
155.01	190.7
155.013	292.4
155.026	282.9
155.043	103.7
155.045	49.7
155.053	41.3
155.062	79.4
155.064	16.7
155.069	56.9
155.07	28.6
155.075	58.4
155.081	38.4
155.085	29.8
155.091	16.9
155.093	290.6
155.107	32.5
155.118	42.2
155.592	169.5
155.974	286.1
155.987	289.6
155.991	281.8
155.994	284
155.994	68.2
156.024	36.8
156.029	114.2
156.038	281.5
156.038	71.3
156.042	138
156.068	250
156.072	57.8
156.073	247.8
156.076	58
156.077	280.2
156.08	252.2
156.084	254.4
156.102	211.4
156.102	33.2
156.11	16.8
156.11	255.6
156.138	23.1
156.149	167.2
156.149	16.5
156.508	281.4
156.518	153.5
156.518	282.1
156.593	288
156.975	288.2
156.981	293.4
156.984	292.5
156.991	19.6
156.991	283.2
156.994	291.8
157.008	281.9
157.02	286.1
157.029	293.3
157.039	71.2
157.045	73.4
157.046	283.1
157.05	30.1
157.061	100.1
157.074	257.9
157.076	54.2
157.08	257.7
157.084	260.5
157.086	21.7
157.097	247.7
157.097	22
157.101	29.4
157.105	34
157.108	249.2
157.122	28.3
157.122	206.6
157.133	166.3
157.134	16.7
157.506	281.9
157.51	282.5
157.516	282.3
157.537	293
157.974	294
157.981	66.2
157.988	282.1
157.994	287.6
157.998	291.2
158.003	295.4
158.003	18
158.007	285
158.016	283.4
158.027	272.5
158.027	37.3
158.03	82.1
158.04	73.8
158.045	40.8
158.049	40.3
158.056	16.4
158.068	117.3
158.068	57.5
158.073	31.9
158.076	60.5
158.077	254.6
158.081	265.4
158.081	37.3
158.083	257.9
158.087	255.5
158.087	91.4
158.092	252.1
158.096	18.3
158.1	37.2
158.105	164.8
158.118	257.4
158.129	222.5
158.154	31.4
158.165	16.6
158.488	293.3
158.505	282.7
158.514	282.6
158.586	258.4
158.844	78.8
158.922	216.7
158.961	293
158.964	81.1
158.972	294.6
158.981	291.8
158.986	17
158.986	283.8
158.992	293.3
159	292.2
159.006	293.1
159.006	16.5
159.017	280.5
159.028	95.3
159.042	40.3
159.044	71.8
159.048	39.4
159.051	41
159.065	17.3
159.072	115.1
159.076	114.6
159.08	116.2
159.08	28.2
159.084	246.6
159.084	17.9
159.092	53
159.096	250.9
159.103	37.2
159.117	29.6
159.121	36.1
159.149	286.9
159.149	172.4
159.157	24
159.947	294.3
159.967	82.8
159.969	284.6
159.986	292.9
159.989	293.5
159.993	287.6
160.007	292
160.018	280.2
160.025	63.6
160.031	54.5
160.035	67.6
160.043	258.5
160.043	50.6
160.043	135.5
160.049	39.3
160.06	16.5
160.06	269.3
160.06	103
160.074	165.4
160.076	52.7
160.08	113.2
160.084	246
160.087	283.8
160.088	18.2
160.097	250
160.097	66
160.107	16.9
160.115	35.9
160.12	29.3
160.133	56
160.152	287.4
160.153	126.8
160.499	283
160.526	283.9
160.841	80.1
160.95	294.3
160.964	45
160.968	86.4
160.973	34.2
160.975	283.2
160.977	293.8
160.982	97.9
160.984	16.4
160.984	286.8
161.014	280
161.018	90.6
161.023	100.2
161.038	68.1
161.046	232.4
161.05	16.4
161.05	294.3
161.057	281.8
161.06	17.1
161.064	240
161.071	46
161.082	168.1
161.091	17.1
161.096	28.1
161.1	65
161.125	162
161.128	281.5
161.132	221.8
161.132	30.9
161.137	55.1
161.165	289.4
161.497	282.2
161.557	281.6
161.597	255.8
161.963	294.2
161.97	291
161.976	284.5
161.98	284.7
161.994	293.1
162.007	293.7
162.022	259.6
162.022	90.7
162.034	293.2
162.045	292
162.05	67.3
162.051	287.5
162.055	37.2
162.055	278.1
162.058	46.7
162.066	16.5
162.076	257.2
162.076	33.7
162.076	146.9
162.086	17.4
162.095	21.3
162.104	70.7
162.108	73.3
162.112	72.1
162.117	73.9
162.129	71.4
162.132	268.9
162.135	71.2
162.168	139.9
162.48	284.2
162.52	287.2
162.557	285.8
162.569	256.2
162.907	91.2
162.967	291.8
162.973	291.5
162.981	283.3
162.984	291
162.998	292.3
163.02	284.3
163.042	43.1
163.046	294.1
163.054	52
163.058	137.6
163.062	45.7
163.071	113.8
163.075	28.1
163.075	146
163.075	258.6
163.079	72.4
163.084	277.2
163.087	47.4
163.108	275.5
163.112	27.4
163.116	72
163.119	73.5
163.133	238.9
163.133	17.8
163.148	32.6
163.515	284.4
163.519	284.8
163.94	294
163.965	293.8
163.978	284.4
163.978	67.5
163.984	283.9
163.99	280.1
163.991	62.8
164.008	260.1
164.008	17.2
164.013	291.8
164.029	85.3
164.03	293.8
164.037	36.4
164.054	44.8
164.057	55.3
164.067	284.1
164.07	280.9
164.071	18
164.075	121.2
164.079	16.6
164.082	16.4
164.092	109.4
164.101	16.7
164.117	74.1
164.128	67.9
164.151	32.9
164.496	292.1
164.93	74.6
164.935	74.3
164.981	292.4
164.997	292.4
165.033	85.5
165.041	36.7
165.051	282.7
165.055	63.1
165.059	65.3
165.062	283
165.066	36.4
165.07	31.5
165.07	272.2
165.076	127.9
165.091	55.4
165.095	235.8
165.1	169.1
165.1	285.5
165.104	23.6
165.12	73.2
165.127	28.7
165.164	29.1
165.495	292.6
165.513	282.2
165.524	291.8
165.534	280.5
165.967	79.1
165.976	68
165.983	291.7
165.988	97
165.991	280.8
165.996	292.6
166.013	282.2
166.029	291.1
166.05	20.7
166.052	282.7
166.058	62.6
166.058	114.8
166.077	51.5
166.081	54.1
166.086	54.9
166.094	48.2
166.097	52.7
166.102	54.1
166.107	156.6
166.123	44.1
166.512	282.9
166.515	283.6
166.521	282.4
166.951	80.5
166.959	284.9
166.97	83.9
166.98	292.2
166.989	292.2
166.991	100.5
166.994	71.9
166.994	292.2
167.013	294.1
167.022	99.4
167.034	20.5
167.048	282.8
167.058	282
167.059	65.1
167.07	26
167.07	239.5
167.073	34.4
167.081	75.1
167.083	48.7
167.089	54.8
167.092	283.3
167.092	53.3
167.098	248.2
167.107	29.6
167.11	278.7
167.118	35.5
167.143	29.9
167.143	250.5
167.154	41.3
167.511	284.4
167.57	224.7
167.57	121.5
167.954	75.3
167.963	292.8
167.965	80.4
167.982	281.5
167.986	92.9
167.986	282.1
167.999	282.1
168.006	100.5
168.01	291.3
168.016	292.4
168.025	104.7
168.025	285
168.044	66.2
168.049	261.3
168.063	62.9
168.065	52.2
168.077	19
168.077	257.5
168.081	31.9
168.086	54.8
168.093	53.1
168.096	258.2
168.102	43.7
168.11	25.7
168.52	282.8
168.949	77.1
168.955	79.3
168.981	291.1
168.981	37.4
168.99	292.2
168.993	285.7
169.001	282.7
169.009	292.2
169.02	103.9
169.024	281.3
169.027	62.6
169.036	63.9
169.046	287.1
169.05	103.9
169.058	98.4
169.069	56
169.084	53.1
169.086	211.9
169.094	54.4
169.097	117.8
169.097	39.4
169.097	286.3
169.101	29.4
169.122	28.3
169.122	257.6
169.159	18.1
169.524	283
169.527	265.8
169.547	293.9
169.595	264.3
169.952	79.1
169.96	293.5
169.961	74.8
169.969	292.9
169.977	281.5
169.983	294.3
169.986	105.6
169.99	286
169.99	63.5
169.997	293.2
170.012	291.6
170.022	282.6
170.028	85.8
170.033	85.3
170.037	85.1
170.045	120.8
170.047	282.7
170.055	97.7
170.06	53
170.062	284.2
170.065	144.1
170.088	240.9
170.092	260.2
170.096	22.9
170.1	275.4
170.118	225.9
170.118	30.6
170.154	16.8
170.509	294.8
170.564	117.7
170.567	143.9
170.603	161.1
170.854	63.5
170.947	79.4
170.961	70
170.961	283.4
170.97	60.4
170.974	290.1
170.978	286.8
170.985	281.4
170.989	64
171.006	292.6
171.03	81.1
171.034	294.1
171.036	83.5
171.043	281.7
171.05	280.9
171.063	103.7
171.076	101.1
171.076	18
171.087	16.5
171.089	250.3
171.096	263
171.101	26.3
171.101	248.1
171.113	42.2
171.117	29.4
171.138	27.8
171.138	254.8
171.149	284.5
171.149	32.3
171.486	284.6
171.525	285.2
171.574	274.7
[truncated: 18,052 more rows]

## Sheet: LEVEL1 C18
CNAME	mz	time
PYRUVATE	87.0087	18.3
FA4:0(BUTYRATE/ISOBUTYRATE)	87.0449	170.2
BETA-ALANINE	88.0403	17.3
SARCOSINE	88.0403	17.3
L-ALANINE	88.0403	17.3
D-ALANINE	88.0403	17.3
(S)-LACTATE	89.0243	19.6
GLYCERALDEHYDE	89.0243	19.6
LACTATE	89.0243	19.6
GLYOXYLIC ACID	91.0035	109.1
5-VALEROLACTONE	99.045	243.5
5-VALEROLACTONE	99.045	15.5
ACETOACETATE	101.024	210.5
2-OXOBUTANOATE	101.024	210.5
2-KETOBUTYRIC ACID	101.024	210.5
ACETOACETATE	101.024	22.1
2-OXOBUTANOATE	101.024	22.1
2-KETOBUTYRIC ACID	101.024	22.1
N-FORMYLGLYCINE	102.019	118.3
N-FORMYLGLYCINE	102.02	274.4
4-AMINOBUTANOATE	102.056	16.8
3-AMINOISOBUTANOATE	102.056	16.8
2-AMINO-2-METHYLPROPANOATE	102.056	16.8
MALONATE	103.004	26.1
HYDROXYPYRUVATE	103.004	26.1
2-HYDROXYBUTYRIC ACID	103.04	19.7
ALPHA-HYDROXYISOBUTYRIC ACID	103.04	19.7
3-HYDROXYBUTANOIC ACID	103.04	19.7
Å’Â±-OH-BUTYRATE	103.04	19.7
Å’â‰¤-OH BUTYRATE	103.04	19.7
L-SERINE	104.035	23.3
GLYCERATE	105.019	110.5
GLYCERIC ACID	105.019	110.5
GLYCERATE	105.019	17.1
GLYCERIC ACID	105.019	17.1
2-AMINOPHENOL	108.045	255.7
CATECHOL	109.029	19.9
CATECHOL	109.029	246.6
PYRROLE-2-CARBOXYLATE	110.025	198
PYRROLE CARBOXYLATE	110.025	198
PYRROLE-2-CARBOXYLATE	110.025	15.7
PYRROLE CARBOXYLATE	110.025	15.7
HISTAMINE	110.072	27.1
URACIL	111.02	23.1
SORBATE	111.045	244.5
CREATININE	112.052	265.3
CREATININE	112.052	24.8
MALEAMATE	114.02	14.9
L-PROLINE	114.056	23.2
MALEIC ACID	115.004	15.8
FUMARATE	115.004	15.8
FUMARIC ACID	115.004	15.8
OXOVALERIC ACID	115.04	23.1
Å’Â±-KETOISOVALERATE(KETOVALINE)	115.04	23.1
OXOVALERATE/KETOISOVALERATE	115.04	23.1
OXOVALERIC ACID	115.04	230.8
Å’Â±-KETOISOVALERATE(KETOVALINE)	115.04	230.8
OXOVALERATE/KETOISOVALERATE	115.04	230.8
FA6:0(CAPROATE, ISOCAPROATE, OTHERS)	115.076	243.7
FA6:0(CAPROATE, ISOCAPROATE, OTHERS)	115.076	22.9
N-ACETYLGLYCINE	116.035	207.4
N-ACETYLGLYCINE	116.035	19.7
L-VALINE	116.072	23.9
L-NORVALINE	116.072	23.9
5-AMINOPENTANOATE	116.072	23.9
SUCCINATE	117.019	15.2
METHYLMALONATE	117.019	15.2
SUCCINIC ACID	117.019	15.2
METHYLMALONIC ACID	117.019	15.2
L-THREONINE	118.051	136
HOMOSERINE	118.051	136
L-ALLOTHREONINE	118.051	136
L-THREONINE	118.051	23
HOMOSERINE	118.051	23
L-ALLOTHREONINE	118.051	23
3-HYDROXYBENZALDEHYDE	121.029	36.2
BENZOATE	121.029	36.2
4-HYDROXYBENZALDEHYDE	121.029	36.2
3-HYDROXYBENZYL ALCOHOL	123.045	244.5
4-METHYLCATECHOL	123.045	244.5
4-IMIDAZOLEACETIC ACID	125.035	110.8
4-IMIDAZOLEACETIC ACID	125.035	22
5-OXO-D-PROLINE	128.035	17.1
5-OXO-L-PROLINE	128.035	17.1
2-METHYLMALEATE	129.019	20.8
ITACONATE	129.019	20.8
4-METHYL-2-OXO-PENTANOIC ACID	129.056	24.2
4-METHYL-2-OXOVALERIC ACID	129.056	24.2
3-METHYL-2-OXOVALERIC ACID	129.056	24.2
Å’Â±-KETOISOCAPROATE(KETOLEUCINE)	129.056	24.2
Å’Â±-KETO-Å’â‰¤-METHYL-VALERATE(KETOISOLEUCINE)	129.056	24.2
KETOLEUCINE/KETOISOLEUCINE	129.056	24.2
HEPTANOIC ACID	129.092	23.6
FA7:0	129.092	23.6
TRANS-4-HYDROXYPROLINE	130.051	16.1
4-HYDROXY-L-PROLINE	130.051	16.1
N-ACETYL-L-ALANINE	130.051	16.1
CIS-4-HYDROXY-D-PROLINE	130.051	16.1
L-ISOLEUCINE	130.087	23.6
LEUCINE	130.087	23.6
NORLEUCINE	130.087	23.6
GLUTARATE	131.035	20.4
ETHYLMALONIC ACID	131.035	20.4
GLUTARIC ACID	131.035	20.4
3-UREIDOPROPIONATE	131.046	21.9
D-ORNITHINE	131.083	21.2
L-ORNITHINE	131.083	21.2
D-ASPARTATE	132.03	16.2
INDOXYL SULFATE	132.045	31.7
(S)-MALATE	133.014	15.7
(R)-MALATE	133.014	15.7
MALIC ACID	133.014	15.7
ADENINE	134.047	256.2
ADENINE	134.047	24.5
HYPOXANTHINE	135.031	21.5
4-AMINOBENZOATE	136.04	53.2
ANTHRANILATE	136.04	53.2
SALICYLAMIDE	136.04	53.2
4-AMINOBENZOATE	136.04	248.6
ANTHRANILATE	136.04	248.6
SALICYLAMIDE	136.04	248.6
4-HYDROXYBENZOATE	137.024	21.6
3-HYDROXYBENZOATE	137.024	21.6
SALICYLATE	137.024	21.6
2-HYDROXYBENZOATE(SALICYLIC ACID)	137.024	21.6
HYDROXYBENZOATE	137.024	21.6
6-HYDROXYNICOTINATE	138.019	40
ETHANOLAMINE PHOSPHATE	140.012	21
5-HYDROXYMETHYLURACIL	141.03	195.2
CAPRYLIC ACID	143.108	29
FA8:0(OCTANOATE)	143.108	29
4-ACETAMIDOBUTANOATE	144.067	15.9
ALPHA-KETOGLUTARIC ACID	145.014	19.1
Å’Â±-KETOGLUTARATE(OXOGLUTARATE)	145.014	19.1
3-METHYGLUTARIC ACID	145.051	18.3
MONO-METHYL GLUTARATE	145.051	18.3
2-METHYLGLUTARIC ACID	145.051	18.3
ADIPIC ACID	145.051	18.3
ADIPATE	145.051	18.3
ADIPATE	145.052	299.9
L-GLUTAMINE	145.062	21.6
L-GLUTAMIC ACID	146.046	16
N-METHYL-D-ASPARTIC ACID	146.046	16
O-ACETYL-L-SERINE	146.046	16
N-ACETYL-DL-SERINE	146.046	16
GLUTAMATE	146.046	16
CITRAMALATE	147.03	15.6
TRANS-CINNAMATE	147.045	23.6
CINNAMIC ACID	147.045	23.6
(RS)-MEVALONIC ACID LITHIUM SALT	147.066	21
MEVALONIC ACID	147.066	21
(RS)-MEVALONIC ACID LITHIUM SALT	147.067	205.5
MEVALONIC ACID	147.067	205.5
L-METHIONINE	148.043	22.8
(R,R)-TARTARIC ACID	149.009	163
(S,S)-TARTARIC ACID	149.009	163
ARABINOSE	149.045	19.7
XYLOSE	149.045	19.7
RIBOSE	149.045	19.7
ARABINOSE	149.047	209.4
XYLOSE	149.047	209.4
RIBOSE	149.047	209.4
4-ETHYLBENZOIC ACID	149.061	26.9
HYDROCINNAMIC ACID	149.061	26.9
2-PHENYLPROPIONATE	149.061	26.9
4-ETHYLBENZOIC ACID	149.061	225.3
HYDROCINNAMIC ACID	149.061	225.3
2-PHENYLPROPIONATE	149.061	225.3
GUANINE	150.042	20.7
GUANINE	150.042	284
XANTHINE	151.026	20.9
MANDELIC ACID	151.04	32.6
2-HYDROXYPHENYLACETIC ACID	151.04	32.6
4-HYDROXYPHENYLACETATE	151.04	32.6
2',4'-DIHYDROXYACETOPHENONE	151.04	32.6
3-HYDROXYPHENYLACETATE	151.04	32.6
RESORCINOL MONOACETATE	151.04	32.6
2-METHOXYBENZOIC ACID	151.04	32.6
3-METHOXYBENZOIC ACID	151.04	32.6
P-HYDROXYPHENYLACETIC ACID	151.04	32.6
O-HYDROXYPHENYLACETIC ACID	151.04	32.6
M-HYDROXYPHENYLACETIC ACID	151.04	32.6
VANILLIN	151.04	32.6
HYDROXYPHENYLACETATE/METHOXYBENZOATE	151.04	32.6
3-SULFINO-L-ALANINE	152.002	16.6
3-SULFINO-L-ALANINE	152.002	280.4
3-HYDROXYANTHRANILATE	152.035	13.9
3-AMINO-4-HYDROXYBENZOIC ACID	152.035	13.9
3-AMINO-5-HYDROXYBENZOIC ACID	152.035	13.9
3-HYDROXYANTHRANILATE	152.035	253.5
3-AMINO-4-HYDROXYBENZOIC ACID	152.035	253.5
3-AMINO-5-HYDROXYBENZOIC ACID	152.035	253.5
DOPAMINE	152.071	123.3
2,3-DIHYDROXYBENZOATE	153.019	119.9
3,4-DIHYDROXYBENZOATE	153.019	119.9
2,5-DIHYDROXYBENZOATE	153.019	119.9
2,4-DIHYDROXYBENZOATE	153.019	119.9
3,5-DIHYDROXYBENZOATE	153.019	119.9
2,6-DIHYDROXYBENZOATE	153.019	119.9
2,3-DIHYDROXYBENZOATE(2-PYROCATECHUATE)	153.019	119.9
3,4-DIHYDROXYBENZOATE(PROTOCATECHUIC ACID)	153.019	119.9
2,5-DIHYDROXYBENZOATE(GENTISTIC ACID)	153.019	119.9
DIHYDROXYBENZOATE	153.019	119.9
2,3-DIHYDROXYBENZOATE	153.019	277.3
3,4-DIHYDROXYBENZOATE	153.019	277.3
2,5-DIHYDROXYBENZOATE	153.019	277.3
2,4-DIHYDROXYBENZOATE	153.019	277.3
3,5-DIHYDROXYBENZOATE	153.019	277.3
2,6-DIHYDROXYBENZOATE	153.019	277.3
2,3-DIHYDROXYBENZOATE(2-PYROCATECHUATE)	153.019	277.3
3,4-DIHYDROXYBENZOATE(PROTOCATECHUIC ACID)	153.019	277.3
2,5-DIHYDROXYBENZOATE(GENTISTIC ACID)	153.019	277.3
DIHYDROXYBENZOATE	153.019	277.3
L-HISTIDINE	154.062	27.2
HISTIDINE	154.062	27.2
CHLOROBENZOATE	154.99	114.8
NONANOATE	157.123	217.4
FA9:0	157.123	217.4
INDOLE-3-ACETALDEHYDE	158.061	103.2
2-OXOADIPATE	159.03	26
OXOADIPIC ACID	159.03	26
OXOADIPIC ACID	159.031	295.6
ALPHA-AMINOADIPATE	160.062	15.8
N-METHYL-L-GLUTAMATE	160.062	15.8
3-HYDROXY-3-METHYLGLUTARATE	161.046	17.2
HYDROXYMETHYLGLUTARATE	161.046	17.2
HYDROXYADIPIC ACID	161.046	17.2
N-ACETYL-L-CYSTEINE	162.023	18.4
3-METHYL-2-OXINDOLE	162.056	33.2
2,4-DIHYDROXYPTERIDINE	163.026	17.2
4-COUMARATE	163.04	22.8
PHENYLPYRUVATE	163.04	22.8
COUMARATE	163.04	22.8
6-DEOXY-L-GALACTOSE (FUCOSE)	163.061	25.9
L-RHAMNOSE	163.061	25.9
L-PHENYLALANINE	164.072	24.4
3-(2-HYDROXYPHENYL)PROPANOATE	165.056	21.1
HYDROXYPHENYLPROPIONATE	165.056	21.1
QUINOLINATE	166.013	22.1
QUINOLINATE	166.014	105.7
4-HYDROXY-L-PHENYLGLYCINE	166.051	174.7
PYRIDOXAL	166.051	174.7
4-HYDROXY-L-PHENYLGLYCINE	166.051	23.5
PYRIDOXAL	166.051	23.5
PHOSPHO(ENOL)PYRUVIC ACID	166.975	16.3
PHOSPHOENOLPYRUVATE	166.975	16.3
URATE	167.021	18.7
HOMOGENTISATE	167.036	119.8
VANILLIC ACID	167.036	119.8
M-HYDROXYMANDELIC ACID	167.036	119.8
P--HYDROXYMANDELIC ACID	167.036	119.8
PYRIDOXAMINE	167.083	260
PYRIDOXINE	168.066	120.7
PYRIDOXINE	168.066	22.6
PYRIDOXINE	168.067	270.3
GLYCEROL 2-PHOSPHATE	171.007	18.7
3-DEHYDROSHIKIMATE	171.031	36.3
DEHYDROSHIKIMATE	171.031	36.3
2-QUINOLINECARBOXYLIC ACID	172.039	289.5
4-QUINOLINECARBOXYLIC ACID	172.039	289.5
2-QUINOLINECARBOXYLIC ACID	172.04	113.8
4-QUINOLINECARBOXYLIC ACID	172.04	113.8
TRANS-ACONITATE	173.009	20.7
(CIS/TRANS)-ACONITATE	173.009	20.7
SUBERIC ACID	173.082	15.7
SUBERATE	173.082	15.7
N-?-METHYLTRYPTAMINE	173.109	94.6
N-ACETYL-L-ASPARTIC ACID	174.041	15.5
N-ACETYLASPARTATE	174.041	15.5
CITRULLINE	174.088	20.7
ASCORBATE	175.025	18
D-GLUCURONOLACTONE	175.025	18
FORMYL-L-METHIONYL PEPTIDE	176.039	21
D-GULONIC ACID GAMA-LACTONE	177.041	23.1
HIPPURATE	178.051	118.7
HIPPURATE	178.051	19.4
1-METHYL-6,7-DIHYDROXY-1,2,3,4-TETRAHYDROISOQUINOLINE	178.087	136.8
CAFFEATE	179.035	128.3
CAFFEATE	179.036	285.3
L-TYROSINE	180.066	23.5
METHYL VANILLATE	181.05	172.6
HOMOVANILLATE	181.05	172.6
3-(4-HYDROXYPHENYL)LACTATE	181.05	172.6
CAFFEIC ACID	181.05	172.6
HYDROXYPHENYLLACTATE	181.05	172.6
3,4-DIHYDROXYPHENYLPROPIONIC ACID(DHPP)	181.05	172.6
HYDROXYPHENYLLACTATE/HOMOVANILLATE/DHPP	181.05	172.6
METHYL VANILLATE	181.051	18.5
HOMOVANILLATE	181.051	18.5
3-(4-HYDROXYPHENYL)LACTATE	181.051	18.5
CAFFEIC ACID	181.051	18.5
HYDROXYPHENYLLACTATE	181.051	18.5
3,4-DIHYDROXYPHENYLPROPIONIC ACID(DHPP)	181.051	18.5
HYDROXYPHENYLLACTATE/HOMOVANILLATE/DHPP	181.051	18.5
GALACTITOL	181.072	25.5
DIHYDROXYMANDELIC ACID	183.031	290
4-HYDROXY-3-METHOXYPHENYLGLYCOL	183.066	220.4
O-PHOSPHO-DL-SERINE	184.001	123.5
D-(-)-3-PHOSPHOGLYCERIC ACID	184.986	14.5
2-PHOSPHOGLYCERATE	184.986	14.5
3-PHOSPHOGLYCERATE	184.986	14.5
PHOSPHOGLYCERATE	184.986	14.5
D-LYXOSE	185.02	181.7
D-RIBOSE	185.02	181.7
D-LYXOSE	185.02	280.4
D-RIBOSE	185.02	280.4
ARABINOSE	185.02	280.4
D-XYLOSE	185.02	280.4
D-SORBITOL	185.02	280.4
D-(-)-ARABINOSE	185.02	280.4
D-LYXOSE	185.022	15.2
D-RIBOSE	185.022	15.2
ARABINOSE	185.022	15.2
D-XYLOSE	185.022	15.2
D-SORBITOL	185.022	15.2
D-(-)-ARABINOSE	185.022	15.2
D-LYXOSE	185.022	74.4
D-RIBOSE	185.022	74.4
ARABINOSE	185.022	74.4
D-XYLOSE	185.022	74.4
D-SORBITOL	185.022	74.4
D-(-)-ARABINOSE	185.022	74.4
L-CYSTEIC ACID	186.006	292
XYLITOL	187.037	283.9
RIBITOL	187.037	283.9
L-ARABITOL	187.037	283.9
XYLITOL	187.038	18.7
RIBITOL	187.038	18.7
L-ARABITOL	187.038	18.7
1-HYDROXY-2-NAPHTHOATE	187.038	18.7
1-HYDROXY-2-NAPHTHOATE	187.041	30.4
AZELAIC ACID	187.098	18.8
AZELAIC ACID	187.098	212.9
NALPHA-ACETYL-L-LYSINE	187.108	124
NALPHA-ACETYL-L-LYSINE	187.109	20.4
10-HYDROXYDECANOATE	187.134	23.7
OH-FA10:0	187.134	23.7
4-HYDROXY-2-QUINOLINECARBOXYLIC ACID	188.035	115.8
4-HYDROXY-2-QUINOLINECARBOXYLIC ACID	188.035	287.2
4-HYDROXY-2-QUINOLINECARBOXYLIC ACID	188.035	18.5
N-ACETYL-DL-GLUTAMIC ACID	188.057	14.4
ACETYLGLUTAMATE	188.057	14.4
METHYL INDOLE-3-ACETATE	188.072	26.5
LL-2,6-DIAMINOHEPTANEDIOATE	189.088	19
DIAMINOPIMELATE	189.088	19
DIAMINOPIMELATE	189.09	280.4
5-HYDROXYINDOLEACETATE	190.051	182
N-ACETYL-DL-METHIONINE	190.054	18.6
ACETYLMETHIONINE	190.054	18.6
CITRATE	191.02	18.2
ISOCITRIC ACID	191.02	18.2
CITRIC ACID	191.02	18.2
QUINATE	191.057	17.7
QUINIC ACID	191.057	17.7
D-GLUCURONIC ACID	193.035	116
D-(+)-GALACTURONIC ACID	193.035	116
D-GLUCURONIC ACID	193.036	17.6
D-(+)-GALACTURONIC ACID	193.036	17.6
D-(+)-GALACTURONIC ACID	193.037	285
FERULATE	193.05	174.2
FERULATE	193.051	284.3
GLUCONIC ACID	195.051	18.4
D-GLUCONATE	195.051	18.4
FERULIC ACID	195.066	123
3-METHOXY-4-HYDROXYMANDELATE	197.043	63.9
3-METHOXY-4-HYDROXYMANDELATE	197.046	291.7
VANILLYMANDELATE	197.046	291.7
2-DEOXYGLUCOSE	199.037	286
2-DEOXYGLUCOSE	199.038	19.6
LAURIC ACID	199.17	159.9
FA12:0(LAURATE)	199.17	159.9
N6-(DELTA2-ISOPENTENYL)-ADENINE	202.109	17.3
N6-(DELTA2-ISOPENTENYL)-ADENINE	202.11	277.5
L-TRYPTOPHAN	203.083	23.9
D-TRYPTOPHAN	203.083	23.9
TYRPTOPHAN	203.083	23.9
N-ACETYL-L-PHENYLALANINE	206.082	123.4
D-SACCHARIC ACID	209.03	15.8
GALACTARATE	209.03	15.8
SACCHARIC ACID	209.03	15.8
TETRAHYDROXYHEXANEDIOIC AICD(SACCHARTE/GALACTARATE)	209.03	15.8
D-MANNOSAMINE	214.049	21.3
D-(+)-GALACTOSAMINE	214.049	21.3
D-(+)-GLUCOSAMINE	214.049	21.3
D-FRUCTOSE	215.033	19.4
L-SORBOSE	215.033	19.4
MYO-INOSITOL	215.033	19.4
MANNOSE	215.033	19.4
D-GALACTOSE	215.033	19.4
ALPHA-D-GLUCOSE	215.033	19.4
ALLOSE	215.033	19.4
D-TAGATOSE	215.033	19.4
D-PSICOSE	215.033	19.4
GLUCOSE	215.033	19.4
OMEGA-HYDROXYDODECANOIC ACID	215.165	124.7
OH-FA12:0	215.165	124.7
MANNITOL	217.048	19.9
D-PANTOTHENIC ACID	218.104	18
5-HYDROXY-L-TRYPTOPHAN	219.078	28.7
N-ACETYL-D-GLUCOSAMINE	220.082	29.1
N-ACETYL-D-MANNOSAMINE	220.082	29.1
3-NITRO-L-TYROSINE	225.053	285.5
MYRISTIC ACID	227.202	202.4
FA14:0(MYRISTATE)	227.202	202.4
D-RIBOSE 5-PHOSPHATE	229.012	16.8
L-CYSTINE	239.016	23.7
L-ANSERINE	239.115	23.2
LUMICHROME	241.071	14.6
LUMICHROME	241.072	177.7
LUMICHROME	241.073	278.1
THYMIDINE	241.082	25.1
THYMIDINE	241.083	126.5
URIDINE	243.063	22.5
BIOTIN	243.079	24.8
N-ACETYL-D-TRYPTOPHAN	245.093	37.7
PALMITOLEIC ACID	253.218	215.1
FA16:1(PALMITOLEIC)	253.218	215.1
PALMITATE	255.233	238.5
FA16:0(PALMITATE)	255.233	238.5
N-ACETYL-D-GALACTOSAMINE	256.06	19.3
N-ACETYLGLUCOSAMINE	258.039	15
ALPHA-D-GALACTOSE 1-PHOSPHATE	259.023	16.5
D-GLUCOSE-6-PHOSPHATE	259.023	16.5
D-GLUCOSE 6-PHOSPHATE	259.023	16.5
D-MANNOSE 6-PHOSPHATE	259.023	16.5
D-FRUCTOSE 6-PHOSPHATE	259.023	16.5
ALPHA-D-GLUCOSE 1-PHOSPHATE	259.023	16.5
INOSINE	267.074	21.1
HEPTADECANOATE	269.249	253.3
FA17:0	269.249	253.3
ESTRADIOL-17ALPHA	271.171	201.9
ESTRADIOL 17-ALPHA	271.171	201.9
6-PHOSPHOGLUCONIC ACID	275.018	14.6
GAMMA-LINOLENIC ACID	277.218	204.2
FA18:3 N-3 OR N-6(LINOLENIC ACID)	277.218	204.2
LINOLEATE	279.234	224.2
FA18:2(LINOLEIC ACID)	279.234	224.2
PETROSELINIC ACID	281.249	245.9
ELAIDIC ACID	281.249	245.9
OLEATE	281.249	245.9
FA18:1(OLEIC ACID)	281.249	245.9
STEARATE	283.265	272.1
FA18:0(STEARIC ACID)	283.265	272.1
5'-DEOXYADENOSINE	286.07	20.2
2'-DEOXYADENOSINE	286.07	20.2
RETINOATE	299.202	193.7
RETINOIC ACID	299.202	193.7
FA20:5(EICOSAPENTAENOIC ACID)	301.219	204.2
RAC-GLYCEROL 1-MYRISTATE	301.24	236.8
ADENOSINE	302.067	19.7
FA20:4(ARACHIDONIC ACID)	303.233	218.4
FA20:3(HOMOLINOLEIC ACID)	305.249	235
FA20:2(EICOSADIENOIC ACID)	307.265	253
N-ACETYLNEURAMINATE	308.099	16.9
FA20:1(GONDOIC ACID)	309.28	185
FA20:1(GONDOIC ACID)	309.281	276.6
ARACHIDIC ACID	311.296	191.2
FA20:0(ARACHIDIC ACID)	311.296	191.2
ARACHIDIC ACID	311.296	289.7
FA20:0(ARACHIDIC ACID)	311.296	289.7
1-METHYLADENOSINE	316.082	17.3
3'-CMP	322.045	14.6
URIDINE-5-MONOPHOSPHATE	323.029	14.5
DOCOSAHEXAENOIC ACID	327.234	210.1
DOCOSAHEXAENOIC ACID(FA22:6)	327.234	210.1
ADENOSINE 3',5'-CYCLIC MONOPHOSPHATE	328.046	15.1
3',5'-CYCLIC AMP	328.046	15.1
FA22:5 N-3 OR N-5	329.25	226.4
FA22:4(DOCOSATETRAENOIC ACID)	331.265	242.1
LEUKOTRIENE B4	335.223	217.6
LEUKOTRIENE B4	335.223	139.4
REICHSTEIN?S SUBSTANCE S	345.205	202.6
11-DEOXYCORTISOL	345.205	202.6
2'-DEOXYGUANOSINE 5'-MONOPHOSPHATE	346.056	16.3
ADENOSINE 5'-MONOPHOSPHATE	346.056	16.3
INOSINE 5'-PHOSPHATE	347.04	14.9
INOSINE 5'-MONOPHOSPHATE	347.04	14.9
1-OLEOYL-RAC-GLYCEROL	355.286	178.6
ROSMARINIC ACID	359.075	23
ROSAMARINIC ACID	359.075	23
THYROTROPIN RELEASING HORMONE	361.163	140
MG(14:0/0:0/0:0)	361.26	205
GUANOSINE 5'-MONOPHOSPHATE	362.051	16.8
XANTHOSINE 5'-MONOPHOSPHATE	363.035	14
LITHOCHOLIC ACID	375.294	199.3
COA	382.551	14.5
S-(5'-ADENOSYL)-L-HOMOCYSTEINE	383.115	18.9
MG(18:1/0:0/0:0)	391.263	239
CHENODEOXYCHOLATE	391.288	195.2
DEOXYCHOLATE	391.288	195.2
CHENODEOXYCHOLATE(CDCA)	391.288	195.2
DEOXYCHOLATE(CDA)	391.288	195.2
CDCA/CDA	391.288	195.2
CORTISOL	397.179	126.1
3-ALPHA,11-BETA,17-ALPHA,21-TETRAHYDROXY- 5-ALPHA-PREGNAN-20-ONE	401.211	217.3
CYTIDINE 5'-DIPHOSPHATE	402.014	31.8
CORTISOL 21-ACETATE	403.209	205.1
CORTISOL 21-ACETATE	403.216	150.4
CHOLATE	407.282	92.5
CHOLIC ACID	407.282	92.5
CHOLATE	407.284	194
CHOLIC ACID	407.284	194
CHOLIC ACID	407.284	265
RIBOFLAVIN	411.108	23.1
PFOA	412.967	124.4
ADENOSINE 3',5'-DIPHOSPHATE	426.023	15.9
ADENOSINE DIPHOSPHATE	426.023	15.9
GUANOSINE 5'-DIPHOSPHATE	442.018	14.1
PFNA	462.964	135.2
URIDINE 5'-TRIPHOSPHATE	482.962	18.4
PFOS	498.932	143.5
PALMITOYL-COA	501.666	125.7
ADENOSINE 5'-TRIPHOSPHATE	505.989	15.4
PFDA	512.961	144.8
3,5-DIIODO-L-THYRONINE	523.886	187.1
DIIODOTHYRONINE	523.886	187.1
ADENOSINE 5'-DIPHOSPHORIBOSE	558.066	14.6
URIDINE 5'-DIPHOSPHOGLUCOSE	565.049	14.3
URIDINE 5'-DIPHOSPHOGLUCURONIC ACID	579.028	14.3
BILIVERDIN	581.241	188
BILIRUBIN	583.257	27.3
BILIRUBIN	583.257	144
ADENOSINE-5'-DIPHOSPHOGLUCOSE	588.076	14
GUANOSINE 5'-DIPHOSPHO-D-MANNOSE	604.071	14
URIDINE 5'-DIPHOSPHO-N-ACETYLGALACTOSAMINE	606.076	14.3
URIDINE 5'-DIPHOSPHO-N-ACETYLGLUCOSAMINE	606.076	14.3
NAD	662.103	14.7
THYROXINE	775.68	125.7
FLAVIN ADENINE DINUCLEOTIDE	784.153	14.5

## Sheet: LEVEL1 HILIC
CNAME	mz	time
BETA-ALANINE	90.0551	148.8
SARCOSINE	90.0551	148.8
L-ALANINE	90.0551	148.8
D-ALANINE	90.0551	148.8
ALANINE	90.0551	148.8
ANILINE	94.0652	264.6
2-HYDROXYPYRIDINE	96.0445	39.7
HYDROXYPYRIDINE	96.0445	39.7
2-HYDROXYPYRIDINE	96.0445	260.5
HYDROXYPYRIDINE	96.0445	260.5
5-VALEROLACTONE	101.06	26.5
5-VALEROLACTONE	101.061	16.7
1-AMINOCYCLOPROPANE-1-CARBOXYLATE	102.055	248.8
2-OXOBUTANOATE	103.039	70.6
4-AMINOBUTANOATE	104.071	138.9
3-AMINOISOBUTANOATE	104.071	138.9
2-AMINO-2-METHYLPROPANOATE	104.071	138.9
2-AMINOBUTYRATE	104.071	138.9
GABA(4-AMINOBUTYRATE)	104.071	138.9
DIMETHYLGLYCINE	104.071	138.9
4-AMINOBUTANOATE	104.071	68.9
3-AMINOISOBUTANOATE	104.071	68.9
2-AMINO-2-METHYLPROPANOATE	104.071	68.9
2-AMINOBUTYRATE	104.071	68.9
GABA(4-AMINOBUTYRATE)	104.071	68.9
DIMETHYLGLYCINE	104.071	68.9
CHOLINE	104.107	281.6
CHOLINE	104.107	58.5
L-SERINE	106.05	103.7
SERINE	106.05	103.7
BENZYLAMINE	108.081	46.4
BENZYLAMINE	108.081	224.1
HYPOTAURINE	110.027	88.3
2-AMINOPHENOL	110.06	39.7
AMINOPHENOL(2,3,OR 4)	110.06	39.7
2-AMINOPHENOL	110.06	155.7
AMINOPHENOL(2,3,OR 4)	110.06	155.7
2,6-DIHYDROXYPYRIDINE	112.039	102
CYTOSINE	112.051	288.4
HISTAMINE	112.087	279.6
URACIL	113.035	44.9
SORBATE	113.06	265.5
SORBATE	113.06	27.6
CREATININE	114.066	57.7
5,6-DIHYDROURACIL	115.05	85.5
DIHYDROURACIL(5,6)	115.05	85.5
5,6-DIHYDROURACIL	115.05	272.4
DIHYDROURACIL(5,6)	115.05	272.4
MALEAMATE	116.034	99.9
L-PROLINE	116.071	68.5
PROLINE	116.071	68.5
L-PROLINE	116.071	262.8
PROLINE	116.071	262.8
GUANIDINOACETATE	118.06	16.9
GUANIDINOACETATE	118.061	88.7
INDOLE	118.065	55.5
L-VALINE	118.086	163.7
L-NORVALINE	118.086	163.7
5-AMINOPENTANOATE	118.086	163.7
BETAINE	118.086	163.7
VALINE	118.086	163.7
5-AMINOVALERIC ACID	118.086	163.7
NORVALINE	118.086	163.7
GLYCINE	120.003	88.5
L-THREONINE	120.066	145.6
HOMOSERINE	120.066	145.6
L-ALLOTHREONINE	120.066	145.6
THREONINE	120.066	145.6
PHENETHYLAMINE	122.096	41.4
NICOTINAMIDE	123.055	39.7
NICOTINAMIDE(B3)	123.055	39.7
NICOTINATE	124.039	41.5
PICOLINIC ACID	124.039	41.5
PICOLINATE(2-PYRIDINECARBOXYLATE)	124.039	41.5
NICOTINATE(B3)	124.039	41.5
NICOTINATE	124.039	284.4
PICOLINIC ACID	124.039	284.4
PICOLINATE(2-PYRIDINECARBOXYLATE)	124.039	284.4
NICOTINATE(B3)	124.039	284.4
TAURINE	126.022	65.4
5-METHYLCYTOSINE HYDROCLORIDE	126.066	216.9
5-METHYLCYTOSINE	126.066	216.9
3-METHYLHISTAMINE	126.103	278.2
1-METHYLHISTAMINE	126.103	278.2
METHYLHISTAMINE	126.103	278.2
4-IMIDAZOLEACETIC ACID	127.05	36.5
IMIDAZOLEACETATE	127.05	36.5
4-IMIDAZOLEACETIC ACID	127.05	251.5
IMIDAZOLEACETATE	127.05	251.5
5-OXO-D-PROLINE	130.05	103.2
5-OXO-L-PROLINE	130.05	103.2
PYROGLUAMATE(OXOPROLINE)	130.05	103.2
PIPECOLATE	130.086	65.1
L-PIPECOLIC ACID	130.086	65.1
PIPECOLATE	130.086	262.7
L-PIPECOLIC ACID	130.086	262.7
2-METHYLMALEATE	131.034	146.3
ITACONATE	131.034	146.3
N-ACETYLPUTRESCINE	131.118	16.6
AGMATINE SULFATE	131.129	250.4
AGMATINE	131.129	250.4
CREATINE	132.077	147.7
L-ISOLEUCINE	132.102	56.2
LEUCINE	132.102	56.2
NORLEUCINE	132.102	56.2
ISOLEUCINE	132.102	56.2
LEU/ISO	132.102	56.2
L-ASPARAGINE	133.061	106
3-UREIDOPROPIONATE	133.061	106
ASPARAGINE	133.061	106
UREIDOPROPIONATE	133.061	106
TRANS-CINNAMALDEHYDE	133.065	205.8
TRANS-CINNAMALDEHYDE	133.065	23.9
D-ORNITHINE	133.097	113.3
L-ORNITHINE	133.097	113.3
ORNITHINE	133.097	113.3
D-ORNITHINE	133.097	261.5
L-ORNITHINE	133.097	261.5
ORNITHINE	133.097	261.5
D-ASPARTATE	134.045	39.8
L-ASPARTATE	134.045	39.8
ASPARTATE	134.045	39.8
INDOXYL SULFATE	134.06	28.1
HOMOCYSTEINE	136.043	261.2
HOMOCYSTEINE	136.043	17.5
HOMOCYSTEINE	136.044	82.6
ADENINE	136.062	287.6
ADENINE	136.062	51.4
HYPOXANTHINE	137.046	47.5
1-METHYLNICOTINAMIDE	137.072	63.9
N,N-DIMETHYL-1,4-PHENYLENEDIAMINE	137.107	46.6
DIMETHYLPHENYLENEDIAMINE	137.107	46.6
4-AMINOBENZOATE	138.055	54.9
ANTHRANILATE	138.055	54.9
SALICYLAMIDE	138.055	54.9
TRIGONELLINE	138.055	54.9
4-AMINOBENZOATE	138.055	192.5
ANTHRANILATE	138.055	192.5
SALICYLAMIDE	138.055	192.5
TRIGONELLINE	138.055	192.5
4-AMINOBENZOATE	138.055	285.6
ANTHRANILATE	138.055	285.6
SALICYLAMIDE	138.055	285.6
TRIGONELLINE	138.055	285.6
TYRAMINE	138.091	29.9
PHENYLETHANOLAMINE	138.091	29.9
TYRAMINE/PHENYLETHANOLAMINE	138.091	29.9
UROCANATE	139.05	46.7
UROCANATE	139.05	170.5
6-HYDROXYNICOTINATE	140.034	42.2
HYDROXYNICOTINATE	140.034	42.2
ETHANOLAMINE PHOSPHATE	142.026	292.2
2-AMINOETHYL DIHYDROGEN PHOSPHATE	142.026	292.2
AMINOETHYLDIHYDROGENPHOSPHATE	142.026	292.2
ETHANOLAMINE PHOSPHATE	142.026	17.5
2-AMINOETHYL DIHYDROGEN PHOSPHATE	142.026	17.5
AMINOETHYLDIHYDROGENPHOSPHATE	142.026	17.5
5-HYDROXYMETHYLURACIL	143.045	145.1
HYDROXYMETHYLURACIL	143.045	145.1
1-NAPHTHYLAMINE	144.081	53.8
4-ACETAMIDOBUTANOATE	146.081	203.6
ACETAMIDOBUTANOATE	146.081	203.6
4-ACETAMIDOBUTANOATE	146.081	69.2
ACETAMIDOBUTANOATE	146.081	69.2
4-GUANIDINOBUTANOATE	146.092	59.8
GUANIDINOBUTANOTE	146.092	59.8
ACETYLCHOLINE	146.118	61.2
DEOXYCARNITINE (BUTYROBETAINE)	146.118	61.2
BUTYROBETAINE	146.118	61.2
SPERMIDINE	146.165	288.7
L-GLUTAMINE	147.076	101.4
GLUTAMINE	147.076	101.4
L-LYSINE	147.113	262
L-GLUTAMIC ACID	148.06	85.3
N-METHYL-D-ASPARTIC ACID	148.06	85.3
O-ACETYL-L-SERINE	148.06	85.3
N-ACETYL-DL-SERINE	148.06	85.3
N-METHYL-D-ASPARTATE	148.06	85.3
O-ACETYLSERINE	148.06	85.3
N-ACETYLSERINE	148.06	85.3
3-METHYL-2-OXINDOLE	148.076	21.4
METHYLOXINDOLE/INDOLECARBINOL	148.076	21.4
3-METHYL-2-OXINDOLE	148.076	108.7
METHYLOXINDOLE/INDOLECARBINOL	148.076	108.7
PHTHALIC ANHYDRIDE	149.023	31.8
PHTHALIC ANHYDRIDE	149.023	282.8
L-METHIONINE	150.058	54.4
METHIONINE	150.058	54.4
GUANINE	152.057	288.1
GUANINE	152.057	54.7
XANTHINE	153.039	282.3
XANTHINE	153.041	51.1
2',4'-DIHYDROXYACETOPHENONE	153.054	58.9
RESORCINOL MONOACETATE	153.054	58.9
RESORSCINOL MONOACETATE	153.054	58.9
METHYLPARABEN	153.054	58.9
DIHYDROXYACETOPHENONE	153.054	58.9
2',4'-DIHYDROXYACETOPHENONE	153.055	206.8
RESORCINOL MONOACETATE	153.055	206.8
RESORSCINOL MONOACETATE	153.055	206.8
METHYLPARABEN	153.055	206.8
DIHYDROXYACETOPHENONE	153.055	206.8
3-SULFINO-L-ALANINE	154.018	294.4
SULFINOALANINE	154.018	294.4
3-HYDROXYANTHRANILATE	154.05	36.8
3-AMINO-4-HYDROXYBENZOIC ACID	154.05	36.8
3-AMINO-5-HYDROXYBENZOIC ACID	154.05	36.8
AMINOHYDROXYBENZOATE/HYDROXYANTHRANILATE	154.05	36.8
OCTOPAMINE	154.086	33.9
DOPAMINE	154.086	33.9
OCTOPAMINE/DOPAMINE	154.086	33.9
OCTOPAMINE	154.086	250.8
DOPAMINE	154.086	250.8
OCTOPAMINE/DOPAMINE	154.086	250.8
L-HISTIDINE	156.076	58
L-HISTIDINE	156.077	280.2
DIHYDROOROTATE	159.042	40.3
ALLANTOIN	159.051	41
INDOLE-3-ACETALDEHYDE	160.076	52.7
VALEROBETAINE	160.133	56
VALINE BETAINE	160.133	56
ALPHA-AMINOADIPATE	162.076	257.2
N-METHYL-L-GLUTAMATE	162.076	257.2
Å’Â±-AMINOADIPATE	162.076	257.2
N-METHYL-GLUTAMATE	162.076	257.2
ALPHA-AMINOADIPATE	162.076	33.7
N-METHYL-L-GLUTAMATE	162.076	33.7
Å’Â±-AMINOADIPATE	162.076	33.7
N-METHYL-GLUTAMATE	162.076	33.7
ALPHA-AMINOADIPATE	162.076	146.9
N-METHYL-L-GLUTAMATE	162.076	146.9
Å’Â±-AMINOADIPATE	162.076	146.9
N-METHYL-GLUTAMATE	162.076	146.9
L-CARNITINE	162.112	72.1
SUCCINATE	162.998	292.3
DL-5-HYDROXYLYSINE	163.108	275.5
HYDROXYLYSINE	163.108	275.5
N-ACETYL-L-CYSTEINE	164.037	36.4
N-ACETYLCYSTEINE	164.037	36.4
PTERIN	164.057	55.3
PHENYLPYRUVATE	165.055	63.1
4-COUMARATE	165.055	63.1
METHIONINE SULFOXIDE	166.052	282.7
L-PHENYLALANINE	166.086	54.9
PHENYLALANINE	166.086	54.9
4-HYDROXY-L-PHENYLGLYCINE	168.065	52.2
PYRIDOXAL	168.065	52.2
PYRIDOXAL(B6)	168.065	52.2
3-METHOXYTYRAMINE	168.102	43.7
4-METHOXYTYRAMINE	168.102	43.7
METHOXYTYRAMINE(3 OR 4)	168.102	43.7
URATE	169.036	63.9
PYRIDOXAMINE	169.097	117.8
PYRIDOXAMINE	169.097	39.4
PYRIDOXAMINE	169.097	286.3
N(PAI)-METHYL-L-HISTIDINE	170.092	260.2
1-METHYLHISTIDINE	170.092	260.2
3-METHYLHISTIDINE	170.092	260.2
METHYLHISTIDINE	170.092	260.2
ECGONINE	170.096	22.9
GLYCERALDEHYDE 3-PHOSPHATE DIETHYL ACETAL	171.006	292.6
GLYCEROL 2-PHOSPHATE	173.021	184.6
GLYCEROL 2-PHOSPHATE	173.021	275.4
ANILINE-2-SULFONIC ACID	174.022	39.3
ANILINESULFONATE	174.022	39.3
ANILINE-2-SULFONIC ACID	174.024	213.6
2-QUINOLINECARBOXYLIC ACID	174.055	39.5
4-QUINOLINECARBOXYLIC ACID	174.055	39.5
N-ACETYL-L-LEUCINE	174.112	30.7
N-ACETYLLEUCINE	174.112	30.7
VITAMIN C(ASCORBATE)	175.025	39
L-ARABITOL	175.058	56.9
N-ALPHA-ACETYL-L-ASPARAGINE	175.071	138.9
L-ARGININE	175.119	255.8
N-?-METHYLTRYPTAMINE	175.123	248.6
N-METHYLTRYPTAMINE	175.123	248.6
N-ACETYL-L-ASPARTIC ACID	176.055	40.8
N-AMIDINO-L-ASPARTATE	176.066	72.4
GUANIDINOSUCCINATE	176.066	72.4
INDOLE-3-ACETATE	176.071	27.1
INDOLE-3-ACETIC ACID	176.071	27.1
CITRULLINE	176.103	110.2
SEROTONIN	177.102	42.9
COTININE	177.102	42.9
FORMYL-L-METHIONYL PEPTIDE	178.053	51.7
FORMYL METHIONYL PEPTIDE	178.053	51.7
FORMYL-L-METHIONYL PEPTIDE	178.053	252.2
FORMYL METHIONYL PEPTIDE	178.053	252.2
D-GLUCONO-1,5-LACTONE	179.054	281.2
HIPPURATE	180.065	28.8
D-(+)-GLUCOSAMINE	180.087	133.6
D-MANNOSAMINE	180.087	133.6
D-(+)-GALACTOSAMINE	180.087	133.6
GLUCOSAMINE	180.087	133.6
D-(+)-GLUCOSAMINE	180.088	44.5
D-MANNOSAMINE	180.088	44.5
D-(+)-GALACTOSAMINE	180.088	44.5
GLUCOSAMINE	180.088	44.5
SALSOLINOL	180.101	291.2
1-METHYL-6,7-DIHYDROXY-1,2,3,4-TETRAHYDROISOQUINOLINE	180.101	54.1
SALSOLINOL	180.101	54.1
THEOPHYLLINE	181.072	31.8
PARAXANTHINE	181.072	31.8
THEOBROMINE	181.072	31.8
THEOPHYLINE	181.072	31.8
DIMETHYLXANTHINE	181.072	31.8
L-TYROSINE	182.081	110.7
TYROSINE	182.081	110.7
L-TYROSINE	182.081	63.2
TYROSINE	182.081	63.2
4-PYRIDOXATE	184.06	200.7
PYRIDOXATE	184.06	200.7
4-PYRIDOXATE	184.06	41.5
PYRIDOXATE	184.06	41.5
PHOSPHOCHOLINE	184.073	39
PHOSPHOCHOLINE	184.073	284.3
O-PHOSPHO-L-SERINE	186.016	91.3
O-PHOSPHO-DL-SERINE	186.016	91.3
PHOSPHOSERINE	186.016	91.3
O-PHOSPHO-L-SERINE	186.018	292.9
O-PHOSPHO-DL-SERINE	186.018	292.9
NALPHA-ACETYL-L-LYSINE	189.123	286.8
ACETYLLYSINE	189.123	286.8
NALPHA-ACETYL-L-LYSINE	189.123	59.6
ACETYLLYSINE	189.123	59.6
NEPSILON,NEPSILON,NEPSILON-TRIMETHYLLYSINE	189.16	277.9
N6,N6,N6-TRIMETHYLLYSINE	189.16	277.9
4-HYDROXY-2-QUINOLINECARBOXYLIC ACID	190.05	43.1
KYNURENIC ACID	190.05	43.1
N-ACETYL-DL-GLUTAMIC ACID	190.071	38.8
METHYL INDOLE-3-ACETATE	190.086	236.6
METHYL INDOLEACETATE	190.086	236.6
MIA/IPA	190.086	236.6
METHYL INDOLE-3-ACETATE	190.086	49.6
METHYL INDOLEACETATE	190.086	49.6
MIA/IPA	190.086	49.6
LL-2,6-DIAMINOHEPTANEDIOATE	191.103	95.2
N-ACETYL-DL-METHIONINE	192.069	34.3
2-METHYLHIPPURATE	194.082	23.7
3-METHYLHIPPURATE	194.082	23.7
4-METHYLHIPPURATE	194.082	23.7
O-METHYLHIPPURATE	194.082	23.7
METHYLHIPPURATE	194.082	23.7
CAFFEINE	195.088	248.7
CAFFEINE	195.088	35.2
GLUCOSAMINATE	196.082	147.2
SELENOMETHIONINE	198.001	16.5
SELENOMETHIONINE	198.001	286.8
3,4-DIHYDROXY-L-PHENYLALANINE (L-DOPA)	198.076	120.4
L-DOPA	198.076	120.4
METHYL ECGONINE	200.128	49.1
D-GALACTOSE	203.053	95.8
ALPHA-D-GLUCOSE	203.053	95.8
ALLOSE	203.053	95.8
D-SORBITOL	203.053	95.8
D-TAGATOSE	203.053	95.8
D-PSICOSE	203.053	95.8
MANNOSE	203.053	95.8
GALACTOSE	203.053	95.8
ASYMMETRIC DIMETHYLARGININE(ADMA)	203.15	244
SYMMETRIC DIMETHYLARGININE(SDMA)	203.15	244
DIMETHYLARGININE	203.15	244
ETHYL 3-INDOLEACETATE	204.104	284.1
L-TRYPTOPHANAMIDE	204.114	49.7
TRYPTOPHANAMIDE	204.114	49.7
O-ACETYL-L-CARNITINE	204.123	54.6
N6-(DELTA2-ISOPENTENYL)-ADENINE	204.123	54.6
ACETYLCARNITINE	204.123	54.6
ISOPENTENYLADENINE	204.123	54.6
MANNITOL	205.068	62.6
GALACTITOL	205.068	62.6
HEXANE HEXOL(MANNITOL/SORBITOL)	205.068	62.6
L-TRYPTOPHAN	205.097	53.6
D-TRYPTOPHAN	205.097	53.6
LIPOAMIDE	206.067	167.5
LIPOAMIDE	206.067	40.5
L-RHAMNOSE	206.101	54.8
N-ACETYL-L-PHENYLALANINE	208.096	142.3
ACETYLPHENYLALANINE	208.096	142.3
N-ACETYL-L-PHENYLALANINE	208.097	28.6
ACETYLPHENYLALANINE	208.097	28.6
L-KYNURENINE	209.092	54.1
KYNURENINE	209.092	54.1
PHOSPHOCREATINE	212.042	275.5
CREATINE PHOSPHATE	212.042	275.5
3-METHOXYTYROSINE	212.092	59.5
DETHIOBIOTIN	215.139	58.4
DETHIOBIOTIN	215.139	280.9
METHYL BETA GALACTOSIDE	217.066	186.8
PROPIONYLCARNITINE	218.139	50
FRUCTOSE	219.026	59.9
N-ACETYLSEROTONIN	219.111	260
N-ACETYLSEROTONIN	219.113	42.9
O-SUCCINYL-L-HOMOSERINE	220.082	130
D-PANTOTHENIC ACID	220.118	35.6
PANTOTHENIC ACID(B5)	220.118	35.6
5-HYDROXY-L-TRYPTOPHAN	221.092	56.3
5-HYDROXYTRYPTOPHAN	221.092	56.3
2-ACETAMIDO-2-DEOXY-BETA-D-GLUCOSYLAMINE	221.113	102.6
2-ACETAMIDO-2-DEOXY-BETA-D-GLUCOSYLAMINE	221.114	294.3
N-ACETYL-D-GLUCOSAMINE	222.097	143.4
N-ACETYL-D-MANNOSAMINE	222.097	143.4
N-ACETYL-D-GLUCOSAMINE	222.097	53.5
N-ACETYL-D-MANNOSAMINE	222.097	53.5
N-ACETYL-D-GLUCOSAMINE	222.097	238.4
N-ACETYL-D-MANNOSAMINE	222.097	238.4
L-CYSTATHIONINE	223.075	252.4
CYSTATHIONINE	223.075	252.4
3-HYDROXYKYNURENINE	225.087	62.3
HYDROXYKYNURENINE	225.087	62.3
METHYL JASMONATE	225.148	28.3
METHYL JASMONATE	225.149	247.8
CARNOSINE	227.114	274.8
DEOXYCYTIDINE	228.098	229.6
RIBOSE 5-PHOSPHATE	231.026	265.4
D-GLUCURONIC ACID	239.014	79.4
GLUCURONIC ACID	239.014	79.4
PIRIMICARB	239.149	35.2
PIRIMICARB	239.149	254.5
GLUCONIC ACID	241.03	85.5
L-CYSTINE	241.03	85.5
CYSTINE	241.03	85.5
GLUCONIC ACID	241.031	249.9
L-CYSTINE	241.031	249.9
CYSTINE	241.031	249.9
L-ANSERINE	241.129	281.1
ANSERINE	241.129	281.1
LUMICHROME	243.087	35.2
THYMIDINE	243.095	104.4
CYTIDINE	244.093	67.5
CYTIDINE	244.093	150.5
CYTIDINE DIPHOSPHOCHOLINE	245.059	40.6
CYTIDINE DIPHOSPHOCHOLINE	245.059	91.4
URIDINE	245.077	112.2
BIOTIN	245.096	69.1
BIOTIN(B7)	245.096	69.1
2'-DEOXYADENOSINE	252.108	129.7
5'-DEOXYADENOSINE	252.108	129.7
DAIDZEIN	255.065	133.4
PALMITOLEIC ACID	255.232	30
SN-GLYCERO-3-PHOSPHOCHOLINE	258.11	276.7
GLYCEROPHOSPHOCHOLINE	258.11	276.7
BENSERAZIDE	258.11	276.7
D-GLUCOSAMINE 6-SULFATE	260.041	281.7
GLUCOSAMINE 6-SULFATE	260.041	281.7
D-GLUCOSAMINE 6-PHOSPHATE	260.053	269.4
GLUCOSAMINE 6-PHOSPHATE	260.053	269.4
D-GLUCOSAMINE 6-PHOSPHATE	260.053	54.4
GLUCOSAMINE 6-PHOSPHATE	260.053	54.4
HEXANOYLCARNITINE	260.186	41.8
ALPHA-D-GALACTOSE 1-PHOSPHATE	261.037	289.5
D-GLUCOSE 6-PHOSPHATE	261.037	289.5
D-MANNOSE 6-PHOSPHATE	261.037	289.5
D-FRUCTOSE 6-PHOSPHATE	261.037	289.5
ALPHA-D-GLUCOSE 1-PHOSPHATE	261.037	289.5
GALACTOSE 1-PHOSPHATE	261.037	289.5
GLUCOSE 6-PHOSPHATE	261.037	289.5
FRUCTOSE 6-PHOSPHATE	261.037	289.5
HEXOSE(GLUCOSE, OTHERS) PHOSPHATE(1 OR 6)	261.037	289.5
ALPHA-D-GALACTOSE 1-PHOSPHATE	261.037	18.4
D-GLUCOSE 6-PHOSPHATE	261.037	18.4
D-MANNOSE 6-PHOSPHATE	261.037	18.4
D-FRUCTOSE 6-PHOSPHATE	261.037	18.4
ALPHA-D-GLUCOSE 1-PHOSPHATE	261.037	18.4
GALACTOSE 1-PHOSPHATE	261.037	18.4
GLUCOSE 6-PHOSPHATE	261.037	18.4
FRUCTOSE 6-PHOSPHATE	261.037	18.4
HEXOSE(GLUCOSE, OTHERS) PHOSPHATE(1 OR 6)	261.037	18.4
THIAMINE(B1)	265.112	177
THIAMINE	266.122	33.8
ADENOSINE	268.103	162.1
DEOXYGUANOSINE	268.103	162.1
ADENOSINE	268.104	49.2
DEOXYGUANOSINE	268.104	49.2
HOMOCYSTINE	269.062	190.5
INOSINE	269.088	49.4
VITAMIN A(RETINOL)	269.226	29.6
GAMMA-LINOLENIC ACID	279.232	28.9
LINOLEATE	281.248	29.5
GLYCOLALDEHYDE DIMER	282.119	147.5
1-METHYLADENOSINE	282.119	147.5
METHYLADENOSINE	282.119	147.5
OLEATE	283.263	30.8
GUANOSINE	284.099	55.8
8-HYDROXYDEOXYGUANOSINE	284.099	55.8
HEXADECANOL	284.295	33.1
HEXADECANOL	284.295	271.6
XANTHOSINE	285.084	53.4
OPHTHALMIC ACID	290.135	83.5
SPHINGOSINE	300.29	32
RETINOATE	301.216	30.1
SPHINGANINE	302.305	39.8
2'-DEOXYCYTIDINE 5'-MONOPHOSPHATE	308.062	140.5
2'-DEOXYCYTIDINE 5'-MONOPHOSPHATE	308.064	278.3
GLUTATHIONE	308.09	269.1
N-ACETYLNEURAMINATE	310.113	283.3
N-ACETYLNEURAMINATE	310.114	19.1
RANITIDINE	315.149	122
RANITIDINE	315.15	19.4
PROGESTERONE	315.233	34.2
DECANOYLCARNITINE	316.248	36.1
3'-CMP	324.058	286.5
CMP	324.058	286.5
CYTIDINE MONOPHOSPHATE	324.058	286.5
URIDINE-5-MONOPHOSPHATE	325.043	279.2
URIDINE-5-MONOPHOSPHATE	325.043	16.9
N-ACETYL-L-CYSTEINE	325.052	96.7
CITALOPRAM	325.171	37.5
MIDAZOLAM	326.085	278.1
DOCOSAHEXAENOIC ACID	328.248	31.4
ADENOSINE 3',5'-CYCLIC MONOPHOSPHATE	330.06	279.9
3',5'-CYCLIC AMP	330.06	279.9
ADENOSINE 3',5'-CYCLIC MONOPHOSPHATE	330.061	92
3',5'-CYCLIC AMP	330.061	92
17/21-HYDROXYPROGESTERONE	331.228	34.7
DAMP	332.078	17.1
DEOXYADENOSINE MONOPHOSPHATE	332.078	17.1
DAMP	332.078	91.7
DEOXYADENOSINE MONOPHOSPHATE	332.078	91.7
NAD+	332.562	292.9
NICOTINAMIDE MONONUCLEOTIDE	335.064	284.2
SUCROSE	343.122	151.8
MELIBIOSE	343.122	151.8
LAUROYLCARNITINE	344.279	35.1
THIAMINE MONOPHOSPHATE	345.076	91.1
REICHSTEIN?S SUBSTANCE S	347.222	32.1
CORTEXOLONE	347.222	32.1
2'-DEOXYGUANOSINE 5'-MONOPHOSPHATE	348.07	289.5
ADENOSINE 5'-MONOPHOSPHATE	348.07	289.5
ADENOSINE MONOPHOSPHATE	348.07	289.5
2'-DEOXYGUANOSINE 5'-MONOPHOSPHATE	348.07	17.7
ADENOSINE 5'-MONOPHOSPHATE	348.07	17.7
ADENOSINE MONOPHOSPHATE	348.07	17.7
TETRAHYDROCORTISOL	349.237	30.3
1-OLEOYL-RAC-GLYCEROL	357.3	28
ESTRIOL	358.039	126
ALDOSTERONE	361.201	31.9
THYROTROPIN RELEASING HORMONE	363.181	273.9
THYROTROPIN RELEASING HORMONE	363.181	161.1
CORTISOL	363.216	32.9
GUANOSINE 5'-MONOPHOSPHATE	364.065	284.8
GUANOSINE MONOPHOSPHATE	364.065	284.8
GUANOSINE 5'-MONOPHOSPHATE	364.065	17.9
GUANOSINE MONOPHOSPHATE	364.065	17.9
MALTOSE	365.105	143.8
DISACCHARIDE(LACTOSE)	365.105	143.8
TREHALOSE	365.105	143.8
CHOLESTEROL	369.352	35.5
CHENODEOXYCHOLATE	375.289	30.3
3ALPHA,12ALPHA-DIHYDROXY-5BETA-CHOLANATE	375.289	30.3
RIBOFLAVIN	377.146	108.6
RIBOFLAVIN(B2)	377.146	108.6
S-(5'-ADENOSYL)-L-HOMOCYSTEINE	385.129	144.6
S-ADENOSYLHOMOCYSTEINE	385.129	144.6
25-HYDROXYCHOLESTEROL	385.347	29.7
CHOLESTA-5,7-DIEN-3BETA-OL	385.347	29.7
BIS(2-ETHYLHEXYL)PHTHALATE	391.284	68.3
BIS(2-ETHYLHEXYL)PHTHALATE	391.284	280.9
S-HEXYL-GLUTATHIONE	392.185	288.2
VITAMIN D2	397.346	29.4
S-(5'-ADENOSYL)-L-METHIONINE	399.144	286.4
S-ADENOSYLMETHIONINE	399.144	286.4
PALMITOYLCARNITINE	400.342	35.5
CORTISOL 21-ACETATE	405.228	255.9
CORTISOL-21-ACETATE	405.228	255.9
THIAMINE PYROPHOSPHATE	425.045	269.8
ALPHA-TOCOPHEROL	431.388	34
MENAQUINONE	445.307	33.6
MENATETRENONE-VITAMIN MK4	445.307	33.6
5-METHYLTETRAHYDROFOLATE	460.194	74.4
LYSOPC(14:0)	468.308	41.6
LYSOPC(O/P-16:1)	480.344	39.4
LYSOPE(18:0)	482.324	36.9
LYSOPC(16:0)	496.34	42.6
LYSOPE(20:1)	508.34	36.9
LYSOPC(18:1)	522.355	40.5
LYSOPC(18:0)	524.367	40.2
3,5-DIIODO-L-THYRONINE	525.896	75.9
TRISACCHARIDE(RAFFINOSE)	527.163	235.2
DG(34:1)	566.555	95.1
BILIVERDIN	583.253	263.3
BILIVERDIN	583.256	34.4
BILIRUBIN	585.271	31.5
GLUTATHIONE DISULFIDE	613.158	280
NAD	664.118	288.2
NAD	664.12	103.2
STACHYOSE	667.228	244.7
TETRASACCHARIDE(GLYCOGEN, STACHYOSE)	689.208	246.4
SPHINGOMYELIN	731.606	58.9
L-?-PHOSPHATIDYLCHOLINE	766.575	54.5

## Sheet: Significant C18 (p<0.05)
mz	time
92.0215	187.7
92.0254	21.7
92.9279	19
93.0288	21.6
93.5618	170.9
93.6131	203.2
93.9113	272.5
94.4965	246
94.9249	18.9
95.0824	244.7
96.0453	117.9
96.1682	201.6
96.7569	50.8
96.9695	18.4
96.9765	291.3
96.993	14.3
97.0519	278
97.0658	250.8
98.02	207
98.9737	18.1
99.0087	21.8
99.9569	132.8
99.957	34.8
100.022	18.3
100.031	24
102.957	34.8
103.92	105.3
104.954	33.6
106.066	289.3
108.02	19.9
109.016	289.5
109.965	131.9
109.999	299.1
110.025	15.7
110.072	27.1
111.02	23.1
112.015	176.5
112.04	16.4
112.955	283.3
112.988	60.1
113.024	243.1
113.043	105
113.07	200.2
114.002	237.5
114.02	14.9
114.056	23.2
114.98	62.8
115.015	117.4
115.921	298.6
116.9	289.7
116.959	131
116.96	291.1
116.972	33.8
118.041	23.8
118.965	293.5
119.825	202.2
120.045	26.2
121.033	24
121.991	289.2
121.992	24.6
122.976	15.8
123.012	23.5
124.015	298.9
124.988	20.9
125.071	187.4
126.039	271.1
126.067	270.2
127.999	277.6
128.148	187
129.005	53.3
129.963	68.3
130.051	16.1
130.054	14.5
131.054	13.8
131.07	185.6
131.196	185.6
131.321	186.4
131.571	186.2
131.574	195.1
132.078	203.7
133.102	210.9
134.393	157.6
135.031	21.5
135.076	264.9
136.028	21.5
136.034	21.4
136.048	118.9
136.052	23.8
136.068	149.4
136.863	15.4
138.017	29.7
138.941	122.4
139.976	57.9
139.996	54.8
140.012	21
140.575	18.9
141.046	263.8
141.954	130.4
141.974	64.1
142.087	119.2
142.823	152.7
142.975	66.9
142.998	21.5
143.035	22.8
143.108	29
143.97	64.6
143.978	111.8
144.002	21.6
144.973	62.4
144.979	68.9
145.075	23.9
145.087	243.7
145.939	15.8
146.091	88.1
148.054	272.5
150.042	20.7
151.026	20.9
151.04	32.6
152.064	26.4
152.992	54.4
152.995	151.5
152.996	16.3
154.012	166.7
154.034	101.4
154.037	287.4
154.823	148.7
154.947	171.7
155.076	149.2
155.887	15.9
155.947	173.4
155.991	109.3
156.03	14.9
156.991	45.3
157.015	293.9
157.034	14.1
157.973	286.4
157.994	61.4
158.015	88.5
158.925	17.2
158.97	63.1
158.989	60.6
158.995	62.8
158.997	32.3
159.077	18.1
159.527	14.1
159.968	103.4
160.842	15.2
160.949	130.9
160.962	31.5
161.057	19.3
161.072	261.8
162.839	15.1
162.893	77.8
162.94	131.2
162.947	106.4
163.034	283.3
163.149	211.5
164.039	21.3
166.014	105.7
166.062	24.4
166.082	269.8
167.066	23.8
168.03	177.5
169	275.1
169.012	57.1
170.007	287.1
173.026	34
173.093	20
173.119	21.1
173.902	14.9
173.961	14.8
173.966	14.6
174.032	15.7
174.041	15.5
174.045	14.2
174.049	14.4
174.075	14.7
174.088	20.7
174.116	14.6
174.121	111
174.18	15
174.887	286.1
174.954	173.6
175.014	22.4
175.038	14.9
175.044	14.4
175.061	17.5
175.072	19.9
175.149	211.3
176.01	23
176.044	17.5
176.936	18.1
177.007	278.8
177.034	18.5
177.048	14.9
177.05	278.4
177.092	220.6
177.971	23.6
178.037	286.5
179.007	34.7
179.18	171.4
180.103	137.2
180.973	55.6
180.989	183.1
181.014	280.5
181.045	23
181.916	292.8
182.013	54.1
184.052	275.2
184.088	265.9
184.098	21.7
184.106	129.2
184.95	133.5
184.96	33.1
185.081	23.3
187.109	20.4
188.046	23
188.057	14.4
188.077	289.4
188.903	116
188.995	32.4
189.017	79
189.06	14
190.001	293.3
190.051	182
190.11	277.9
191.057	17.7
192.051	14.1
192.184	215.1
193.001	16.8
193.062	272.7
193.087	218.3
194.03	19.4
194.082	173.1
194.103	75.3
194.946	17.3
194.952	14.8
195.039	30
195.089	274.6
195.175	176.2
195.811	14
196.073	20.8
196.951	17
197.027	151.4
197.067	27.9
197.808	14.1
198.088	182.3
198.113	176.8
198.918	19.3
198.982	75.3
199.034	32.4
199.165	162.7
199.805	14.2
200.033	30.4
200.039	18.2
200.104	184.2
200.174	158.2
201.057	32.6
201.065	98.3
201.125	20
201.15	200.6
202.072	14.3
202.083	17.1
202.091	20.3
202.913	32.2
203.042	20.8
203.068	14.9
203.094	21.2
203.104	18.3
203.105	285.5
203.129	125.3
203.181	211.4
204.024	24.5
204.034	20.7
205.083	19
205.09	178
205.093	280.1
206.2	218.7
206.929	131.6
208.062	24.6
208.119	66.1
208.845	19.1
208.921	117.2
208.998	56.9
209.119	24.7
209.976	142.2
209.989	21.6
210.089	269.7
210.843	19.1
210.983	21.4
211.04	182.2
211.971	21.1
212.957	78
212.961	63.8
213.113	26.9
213.971	122.8
214.024	29.5
214.892	21.1
215.033	19.4
215.039	19.4
215.95	126.3
216.036	18.5
216.898	128.2
217.03	18.4
217.037	291.7
217.12	19.1
217.854	292.1
218.034	18.2
218.853	292.7
219.037	19.4
219.1	16.2
219.107	17.6
219.176	215.1
219.979	20.3
221.155	273.3
221.962	293.4
222	31.8
222.135	64.8
222.885	124.1
222.916	21.4
223.138	75.6
223.973	78.5
224.015	32
224.058	284.5
224.105	275.8
224.895	26.8
224.913	25.5
224.978	60.1
225	32.7
225.019	15.5
225.032	159.2
225.069	26.2
225.071	123.4
225.982	59.9
225.987	20.1
226.145	172.5
226.937	64.7
226.977	60.3
226.997	19.7
227.058	284.1
227.101	55.2
227.14	21.1
227.194	196.6
227.202	202.4
227.211	201.4
228	19.8
228.039	20.7
228.205	201.5
228.993	19.5
229.001	20
229.156	20.5
229.208	200
229.997	19.4
230.057	70.6
230.063	86.7
230.115	19.1
230.53	13.8
230.913	125.2
230.998	21
231.052	78.9
231.064	289.4
231.082	27.7
231.212	218.5
231.982	59.4
232.059	28.2
232.083	21.1
232.903	20.6
233.03	24.3
233.069	283.7
233.078	15.5
234.158	192.3
235.099	173.7
235.927	118.5
235.985	96.8
236.006	32.2
236.015	32.8
236.125	159.9
236.986	56.2
237.049	20.7
237.089	19.1
237.113	132.3
238.226	237.6
238.901	113
238.917	115.3
239.023	23.6
239.067	125.4
239.089	295.6
239.115	23.2
239.972	22.9
239.998	64
240.112	25.7
240.119	23.3
240.205	195.4
240.875	113.3
240.89	117.2
240.952	63.4
240.992	59.3
241.013	15.8
241.019	25.7
241.024	19.3
241.196	210.2
242.016	15.9
242.08	20.2
242.105	198.4
242.951	65.7
243.03	18.2
243.075	63.3
243.084	18.5
243.099	194.8
243.172	22.2
244.058	275.8
244.072	66.5
244.083	193.2
244.084	17.5
244.131	18.1
244.167	30.5
245.043	154.4
245.14	178.1
245.98	21.8
246.047	17
246.063	86.4
246.161	132.1
246.982	51.7
247.005	22.6
247.078	32.9
247.898	120.9
248.914	124
248.961	184.1
249.063	19.5
249.078	123.8
249.186	212
250.021	23.9
250.031	32.5
250.11	276.7
250.911	46.9
250.974	16.3
251.025	23.5
251.063	103.2
251.097	169.8
251.193	175.4
251.202	191.8
251.239	244.6
251.901	113.4
252.055	18
252.06	110.8
252.205	191.7
252.947	34.3
253.031	33.6
253.085	207.9
253.199	209.5
253.205	208.3
253.209	210.3
253.218	215.1
253.694	235.5
254.026	32.5
254.221	213.7
254.229	210.8
254.968	59.4
254.991	25
255.089	18.4
255.183	238.3
255.225	238.7
255.233	238.5
255.284	238.1
255.389	238
256.236	239.7
256.246	238.7
256.921	113.2
257.104	14.8
257.228	209.1
257.239	239.4
258.064	288.9
258.147	20.2
258.18	137.2
258.914	31
258.943	135.2
258.987	64.9
259.023	16.5
259.031	18.9
259.12	18.3
259.131	16.6
259.156	181.4
259.231	226.3
259.244	218.5
260.026	15.5
260.089	14.7
260.109	24.1
260.247	219.5
260.884	16.4
261.028	15.1
261.09	279.5
261.25	218.5
261.26	237.5
261.573	245.4
261.98	37.4
262.002	23
264.016	51
264.065	174.2
264.234	238
264.914	67.8
264.935	182.6
264.953	17.9
264.96	65.6
265.996	21
266.918	80.1
266.93	65.6
266.954	105.2
267.026	155.1
267.037	79.1
267.233	229.3
267.876	73.7
268.05	15.8
268.086	21.2
268.237	228.9
268.928	71.9
268.943	33.4
268.961	35.5
269.054	17.4
269.249	253.3
269.946	37
270.025	27.9
270.11	190.2
270.253	254.6
270.893	25.5
271.208	218.7
271.256	255.4
272.014	51.1
272.019	14.6
272.901	133.8
272.959	136.2
273.19	237.9
273.223	218.7
273.821	290.7
274.086	293.6
274.142	18.8
274.977	49.5
275.013	33.8
275.018	14.6
275.169	145.9
275.945	21.3
276.008	34.1
276.132	25.8
276.161	178.6
276.205	186.4
276.909	120.6
277.06	21.6
277.218	204.2
277.946	72.2
278.185	143.4
278.221	205.5
278.93	68.5
279.029	20.4
279.049	19.2
279.128	142.7
279.224	217.2
279.933	67.9
279.99	58.6
280.06	170.4
280.069	16
280.115	295.8
280.246	223.3
280.254	254.9
280.862	119.5
280.883	121.6
280.888	68.9
280.967	246.5
281.037	20
281.094	245.4
281.115	18
281.142	249.4
281.162	249.3
281.239	246.1
281.249	245.9
281.298	247.2
281.355	249.2
281.368	249
281.404	245.2
281.429	247.8
281.538	245.6
281.781	215.2
281.949	68.4
282.012	31.2
282.05	20.6
282.085	20.6
282.127	122.8
282.242	242.7
282.252	248.9
282.265	247.1
282.274	248.9
282.886	71.9
282.904	71.3
282.943	62.4
282.982	170.7
283.025	14.9
283.035	31.7
283.054	20.2
283.063	21.4
283.069	16.9
283.088	21.3
283.115	25.3
283.138	166.8
283.234	213.5
283.244	210.7
283.255	246.3
283.265	272.1
284.058	21.1
284.089	191.4
284.09	283.5
284.118	25.7
284.123	31.1
284.231	211.2
284.247	211.1
284.268	271.8
284.279	273.3
285.058	19.5
285.244	226.4
285.25	212.2
285.271	272.4
285.875	129.5
285.954	49
286.024	86.4
286.034	14.5
286.104	19.8
286.215	237.4
286.226	218.1
286.274	273.7
286.916	43.8
286.926	21.6
286.938	134.9
286.974	132.6
287.219	237.3
287.275	244.4
288.084	21.1
288.121	14.7
288.204	158.2
288.278	246.9
288.779	16.9
288.954	173
289.124	19.9
289.166	140.8
289.946	23.1
290.012	17.8
290.12	24
290.249	245.7
291.038	14.8
291.961	31.8
291.982	30.6
292.073	18
292.096	287.5
292.131	18.8
292.19	199.8
292.229	183.9
292.889	121.4
292.924	20.4
293.029	15.7
293.064	79.4
293.077	18.2
293.082	15.3
293.197	168.1
294	18.1
294.069	20.5
294.82	117.7
294.904	68.1
294.924	61
294.961	62.5
295.004	23.7
295.073	20.7
295.201	71.3
295.265	260.3
295.964	67.7
295.99	31.6
296.027	26.5
296.857	115.1
296.902	76
296.953	37.9
296.959	62.3
296.974	27.5
297.074	24.5
297.137	35.8
297.155	218.4
297.208	26.2
297.236	195
298.033	26.5
298.07	14.4
298.284	289.1
298.917	73.9
298.932	60.2
300.049	17
300.082	165
300.12	189.3
300.14	24.7
300.205	194.8
300.954	136.4
300.996	35.3
301.088	19.8
301.096	25.9
301.122	24
301.13	187.3
301.158	125.8
301.208	201.5
301.219	204.2
301.229	200.7
301.24	236.8
302.035	29.6
302.137	15.5
302.156	23.8
302.17	203
302.221	201
302.857	26.1
303.057	14.4
303.06	218.3
303.14	18.8
303.224	215
303.233	218.4
303.304	221
303.407	218.7
303.429	221.1
303.435	220.9
303.557	219.1
303.973	103
303.994	32.8
304.003	33.4
304.116	15.1
304.143	18
304.211	219.7
304.23	219.5
304.237	222.4
304.253	221
304.26	221.4
304.927	173.2
304.94	36.4
305.055	20.7
305.239	222.2
305.283	235.6
305.941	62.2
305.977	33.7
306.019	38.4
306.113	18.2
306.139	23.3
306.156	222.1
306.18	148.4
306.242	217.7
306.253	233.8
306.847	125.9
306.898	125.1
306.956	36
307.115	25.9
307.177	145.1
307.985	55.3
308.163	22.5
308.296	171.9
308.94	60.8
309.039	20.9
309.135	137.3
309.281	276.6
309.291	278.7
309.96	18.4
310.21	188.4
310.211	40.1
310.227	209.6
310.878	51.9
310.899	67
311.115	138.6
311.287	278.3
311.457	247.9
311.655	147.1
311.954	27.8
312.06	54.4
312.133	22.1
312.155	49.9
312.255	154.5
312.886	32.3
312.894	129.3
312.933	70.6
313.022	76
313.079	182.5
313.105	69
313.181	135.7
314.078	183.2
314.113	72
314.243	240.5
314.247	273.6
314.279	195
314.928	28.7
315.012	33.6
315.143	22.6
315.246	147
316.052	29
316.082	17.3
316.135	25.2
316.171	23.8
316.24	183.3
316.864	81
316.948	183.5
317.036	28.7
317.13	23.3
317.144	25.3
317.15	23.2
317.212	218.9
317.261	139.8
317.923	69.6
317.98	51.3
318.019	33.3
318.062	19
318.151	23.9
318.176	24.9
318.851	18.7
319.034	144.8
319.153	154.7
319.228	218.7
319.956	60.2
319.993	78.3
320.034	33.1
320.232	219.1
320.935	32.6
320.941	71.8
321.019	37.7
321.038	18.1
321.105	26.6
321.116	28.3
321.175	285.1
321.281	269
321.915	57.7
321.993	35.7
322.001	53.9
322.014	34.6
322.022	35.1
322.068	14
322.092	23
322.284	269.4
322.878	107.8
322.93	34.6
323.078	23.5
323.15	177.1
324.194	203
324.255	260.5
324.3	293.1
324.831	86.7
324.914	52.7
325.079	59
325.093	21.6
325.203	228.2
325.312	288.6
325.652	140
325.847	126.8
325.957	62.5
326.096	22
326.111	28.1
326.229	208.7
326.235	259.7
326.271	158.5
326.271	276
326.93	122.6
326.989	16.2
327.01	26.8
327.04	210.2
327.22	210.9
327.234	210.1
327.245	209.6
327.263	210.4
327.993	23.6
328.222	209.6
329.25	226.4
329.261	229.5
330.237	44.3
330.242	211.3
330.866	112.5
330.88	16.6
330.922	88.6
330.964	49.6
330.98	124.5
331.177	30.6
331.265	242.1
331.278	244.4
331.284	244.2
332.174	162.8
332.179	65
332.245	178.2
332.268	242.2
332.28	246.1
332.846	19.6
332.902	68.8
332.914	26.9
332.947	69.5
333.044	14.5
333.059	148.7
333.06	15.8
333.067	98.1
333.125	25.4
333.208	219.2
333.272	243.2
333.905	109.6
333.983	27.2
334.043	35.6
334.063	15
334.222	173.5
334.275	243.5
334.868	31.5
335.034	33
335.063	23.6
335.152	129.4
335.199	161.4
335.223	217.6
335.93	55.5
336.037	31.1
336.124	24.5
336.93	51.2
336.972	60.4
337.015	30.9
337.041	19.1
337.079	16.7
337.091	22.6
337.312	299.1
338.096	25.2
338.162	138.6
338.18	137.8
338.224	184.4
338.846	108
338.93	57.7
338.969	60.3
338.976	62.4
339.14	25.4
339.195	233.2
340.051	36
340.286	174.6
340.928	64
341.109	129.2
342.135	125.4
342.247	186.9
342.637	128
342.904	152.3
343.021	17.4
343.048	20.3
343.259	193.1
343.917	101.5
344.842	129.6
344.881	117.7
344.932	47.4
345.078	86.6
345.176	201.5
345.246	193.6
345.281	260
345.933	63.6
345.946	21.4
346.178	157.7
346.187	166.2
346.233	169.9
346.918	64.9
347.04	14.9
347.053	14.7
347.076	18.9
347.2	134.8
347.206	166.7
347.26	243.2
348.03	27.9
348.915	63.7
348.972	52.4
348.992	31.9
349.025	31.8
349.044	19
349.13	142.8
349.174	139.8
349.936	62.4
350.232	248
350.925	35.5
350.931	60
350.964	37.1
350.998	100.6
351.128	27.9
351.266	161.6
352.248	275.4
352.889	73.9
354.011	78.1
354.017	49.5
354.096	187
354.135	127.7
354.154	137.2
354.302	169
354.637	129.4
354.944	63.2
354.962	138.9
355.027	34.4
355.663	144.1
355.965	34.6
356.135	26.6
356.165	145.2
356.199	163.3
356.234	182.3
356.263	197.4
356.666	144.3
357	17
357.015	165.2
357.032	18.4
357.192	139.1
357.248	197.9
358.004	15.4
358.064	23.1
358.918	60.1
359.11	19.2
359.97	32.3
360.049	21.3
360.06	23
360.255	153.8
360.815	23.3
360.878	21.2
360.971	18.7
361.936	73.5
362.082	32.2
362.17	147.5
362.238	154.8
362.671	148.6
362.892	66.3
362.931	62.5
363.022	27.1
363.041	32
363.159	141
363.182	125
363.253	245.4
363.973	20.8
364.043	143.7
364.067	22.4
364.125	166.8
364.132	23.5
364.226	278.8
364.849	76.6
364.857	16.1
364.889	67.4
364.907	57.4
364.953	70
364.999	29.8
365.035	72.2
365.21	245.9
365.942	52.7
366.011	94.4
366.068	58.4
366.214	246
366.302	184.9
366.691	162
366.905	64.4
366.97	23.2
367.127	26.4
367.148	23.5
367.226	179.5
367.226	273.5
368.027	72.2
368.112	186.6
368.243	274.1
368.986	26.1
369.045	19.1
369.204	199.2
370.259	195.5
370.297	163.8
370.647	136.6
371.172	140.6
371.683	151.3
371.853	87
372.117	20.1
372.276	235.3
373.057	14
373.922	21.1
374.045	162.7
374.242	231.5
374.987	134.1
376.003	35.7
376.166	135.7
376.243	168.6
376.26	167.8
376.668	141.2
376.687	150.6
376.809	19.6
376.851	88.3
376.907	57.6
376.974	42.9
377.188	151.6
377.882	121.9
377.978	45.8
378.03	33.4
378.274	168.1
378.302	166
378.886	67.4
378.905	72.6
378.923	56
379.038	23.2
379.226	245.8
379.253	274.6
379.298	264.4
379.662	135.1
379.874	46.6
379.926	65.4
379.957	48.6
380.087	26.3
380.095	15.3
380.2	150.5
380.226	166
380.229	244.6
380.921	63.6
381.009	73.2
381.036	131.4
381.276	149
381.931	34.3
382.043	74.5
382.245	277.7
382.646	140.1
382.818	132.9
382.956	139.5
383.033	29.1
383.075	22.9
383.105	13.8
383.208	174.5
383.874	80.5
383.985	295.1
384.037	22
384.051	14.5
384.105	29.1
384.195	217.8
384.276	126.5
384.852	74.4
384.894	117.7
385.179	199.9
385.237	217.2
386.007	32.3
386.097	14.8
386.167	133.2
386.873	170.3
386.931	171.2
387.913	67.5
387.923	49.7
388.188	26.4
388.199	217.7
388.286	171.9
388.702	163.1
388.811	123
388.889	64.8
388.889	173.4
388.902	58.1
388.985	53.5
388.997	25.4
389.006	38.1
389.193	215.2
390.301	190.2
390.313	198.2
390.682	142.6
390.943	58.4
390.965	33.9
391.048	16.3
391.173	149.9
391.209	234.1
391.253	174.9
391.674	149.9
391.82	134.6
391.978	16.8
391.997	14.7
392.23	163.9
392.274	183.9
392.318	168.4
392.902	56.3
393.074	16.2
393.228	145.1
393.242	167.6
393.279	266.7
393.942	64.9
394.006	30.8
394.029	37.5
394.127	186.3
394.176	151.9
394.86	70.8
394.897	122.4
394.976	193.7
394.976	127.1
394.976	288.2
394.991	25.7
395.257	171.8
395.904	21.3
396.066	35.1
396.174	140.5
396.971	135.5
397.049	31.1
397.179	126.1
398.169	133.5
398.328	179.7
398.672	136.3
398.681	143.5
398.792	130.6
398.977	55.4
399.038	34.2
399.155	27.3
399.214	170.9
399.222	159.6
399.24	180.5
399.295	237.7
399.68	143.6
400.012	33
400.022	34.6
400.182	143.5
400.225	224.4
400.308	269
401.211	217.3
401.959	57.4
401.971	31.3
402.051	92.9
402.064	14.3
402.183	147.1
402.214	216
402.249	174.7
402.295	237.4
402.826	121.4
402.963	55.6
402.982	142.3
403.001	54.3
403.021	34.9
403.07	83.4
403.073	23.9
403.209	205.1
403.226	232.5
403.957	56.4
404.067	86.2
404.153	17.9
404.959	58.1
405.205	163.1
405.269	179.7
405.963	58.4
406.253	168.8
406.271	179.3
406.892	37.3
406.917	55.7
406.957	57.4
407.221	194
407.292	195
408.195	209.6
408.258	162.3
408.913	119.5
409.005	38.4
409.199	156.2
409.224	133.5
409.962	34.4
410.082	35.8
410.292	134.3
410.681	141
410.771	15.2
411.093	26.9
411.195	209.7
412.138	158.1
412.198	209.9
412.307	144.8
412.697	164
412.863	28
412.946	51.2
412.967	124.4
413.034	15.2
413.054	35.4
413.194	207.1
413.943	37.5
414.128	21.9
414.178	137
414.25	166.4
414.303	170.1
414.925	182.1
414.989	19.8
415.226	158.4
415.306	167.6
416.236	32.1
416.238	180.1
416.293	194.8
416.326	212.4
416.92	62.2
417.038	38.4
417.242	164
417.251	170.3
417.988	25
418.04	15.7
418.164	187
418.178	139.4
418.245	164.1
418.678	139.4
418.85	44.9
418.879	65
418.933	41.6
418.998	34.8
419.258	171.3
419.318	193.1
419.687	145.1
419.879	21.3
419.892	120.2
419.978	59.4
420.908	39.2
420.933	59.4
420.954	49.9
421.112	167.4
421.129	26.7
421.185	142.3
421.937	59.3
421.976	57.4
422.022	26.5
422.061	26.8
422.892	58.7
422.932	59.1
422.949	103.1
423.01	30.7
423.043	17
423.056	62.7
423.235	183.7
423.279	176.6
423.751	186.8
423.895	57.9
423.953	34.6
424.053	61.5
424.829	132.9
424.907	127.5
424.995	28.6
425.211	209.4
425.232	178.5
425.999	30.8
426.012	67.3
426.214	208.9
426.232	160.2
426.857	35
426.877	183.7
426.899	37.5
427.198	160.8
427.225	134.6
427.226	226.9
427.284	271.1
427.343	167.8
427.693	148.4
428.068	39.2
428.191	149.6
428.682	140.7
428.874	183.7
429.006	20.4
429.059	15
429.126	23.1
429.196	29.8
429.269	185.8
429.689	141.8
430.002	34.3
430.087	14.7
430.151	124.6
430.879	62
430.918	59
431.096	148.6
431.258	134.6
431.284	184
432.002	34.4
432.243	128.8
432.791	113.4
432.802	17.1
432.837	70.7
432.894	56.7
433.227	150.1
434.099	15.9
434.159	186.8
434.173	139.7
434.267	171.2
434.853	76.4
434.949	60.2
435.017	76.9
435.046	14.3
435.181	142.6
435.199	161.3
435.952	61.7
436.049	14.1
436.118	19.9
436.19	142.8
436.243	165.9
436.274	176
436.284	214.9
436.947	60.5
436.965	93.1
437.24	168.2
437.365	250.2
437.401	287.7
437.968	33
437.978	53.7
438.27	167
438.997	19.8
439.003	64
439.2	144
439.228	160.4
440.246	164.6
441.093	33.9
441.313	168.7
442.018	14.1
442.191	136.6
442.283	161
442.819	125.3
443.147	152.7
443.318	189.3
444.186	143
444.895	52.8
444.974	193.9
444.989	55.2
446.71	143.4
446.853	126.9
446.892	69.3
446.91	56.9
447.2	146.1
447.216	153.1
447.234	163.5
447.261	178.1
447.736	163
447.913	69
448.21	152.5
448.243	170.3
448.745	167.5
448.868	62.7
449.044	182.9
449.153	14.4
449.2	148.8
449.25	170.3
449.685	136.6
449.752	170.3
449.972	93.1
450.03	64.7
450.186	136.6
450.688	136.5
450.882	59.4
450.923	58.4
451.032	17.7
451.189	137
451.984	32.6
452.839	78.8
453.158	25.4
453.942	31.9
454.861	172.2
455.223	164
456.017	50.1
456.258	174
456.76	172.8
456.889	95.8
456.949	40.1
457.002	19.8
457.019	49.3
457.053	28
457.07	66.9
457.087	18.1
458.005	35.3
458.192	138
458.814	120.1
458.91	55.8
459.059	35
459.224	174.4
459.237	155.5
459.256	180.4
459.332	203.6
459.736	163.4
460.219	146
460.242	166.2
460.308	139.9
460.724	147.7
460.744	166.9
460.889	55.3
460.908	65.8
461.115	23.4
461.25	169.3
461.752	169.2
462.017	37.2
462.068	14.4
462.185	142.1
462.258	171
462.687	140.6
462.759	171.7
462.884	61.8
463.012	67.9
463.195	137.5
463.226	158.4
463.265	173.5
463.344	194
463.767	175.4
464.009	68.2
464.045	69.1
464.203	142.9
464.704	142.7
464.746	159.9
464.897	58.5
465.284	185.7
465.877	73.6
466.82	112.4
467.024	30.2
467.25	169.5
467.412	267.4
467.999	34.6
468.009	36.2
468.13	15.1
468.185	140.4
468.219	153.2
468.283	268.6
468.723	144.6
468.993	52
469.064	22.9
469.078	16.7
469.354	193.8
470.004	31.9
470.206	136.8
470.708	137.3
470.727	158.3
470.814	121.6
471.191	137.5
471.219	169
471.237	173.3
471.333	226.4
472.195	136.8
472.242	167.8
472.744	164.3
473.199	137.4
473.25	170.2
474.032	19.5
474.078	20.2
474.259	174.3
474.323	174.7
474.759	171.7
474.884	65.7
475.112	51.4
475.265	175.9
475.767	174.9
476.007	37.8
476.183	14.1
476.198	146.8
476.235	145.2
476.309	190.3
476.72	144
476.772	174.1
476.863	118.4
476.9	120.4
476.939	62.4
477.21	142.3
477.907	25.1
478.293	200.2
478.841	72.4
478.912	50.2
478.985	20.6
479.251	186.1
479.266	183.2
480.113	17.6
480.871	49.4
481.937	56.4
481.995	48.7
482.201	140.8
482.704	140.1
482.962	18.4
483.21	139.4
483.962	55.1
483.979	296.1
484.041	35.8
484.829	117.9
485.022	34.4
485.212	134.5
485.25	169.3
485.752	168.5
485.921	53.8
486.257	170.7
486.273	179.5
486.759	172.6
486.921	40.1
486.94	32.4
486.983	39.3
487.263	171.4
487.767	174.3
487.965	55.1
488.199	144.6
488.706	150.5
488.774	177.7
488.825	72.9
488.838	73.6
488.921	57.1
488.961	55.4
489.229	153.6
489.924	59.2
489.964	55.4
489.982	31.7
490.218	144.3
490.879	57.3
490.893	184
490.917	61
491.008	40.5
492.04	59.5
492.182	171.2
492.214	138.9
493.923	41.9
494.202	134
494.289	201.7
494.704	135.7
494.775	123.9
494.97	137.6
495.206	135.8
495.318	281.8
496.271	152.7
496.305	177.6
496.79	120.6
496.832	80.1
497.102	14.5
497.126	20.9
497.25	168.2
497.683	139.4
497.752	168.5
497.883	48.4
497.911	61.3
497.989	37.2
498.057	36.1
498.262	177.2
498.76	170.3
498.866	63.2
498.887	69.4
499.266	178.2
499.311	167.8
499.767	174.1
499.889	23.5
499.935	143.8
499.937	56
500.203	18.7
500.217	137.6
500.279	187
500.314	187.8
500.705	143.8
500.777	114.1
500.999	37.3
501.282	186.8
501.307	186.8
502.216	147
502.294	195.1
502.721	155
502.854	58.9
502.936	58.6
503.242	162.4
503.262	150.4
503.297	194.7
503.361	170.1
503.726	143.5
503.939	58.1
504.894	57.3
504.935	56.6
504.952	94.9
505.059	60.1
505.336	184
505.729	137.3
505.956	35
506.232	138.2
506.289	162.8
506.326	176.2
506.891	65.6
507.25	153.4
507.293	162.2
507.666	125.8
507.786	102.4
507.805	112.7
507.982	293.4
508.014	62.9
508.305	166.6
508.788	129.4
508.849	115
508.986	49.6
509.252	165.4
510.071	42
510.305	191.1
510.807	125.5
511.221	140.4
511.841	69.6
511.948	52.1
512.047	34.9
512.072	37.3
512.311	163.9
512.725	137.6
513.225	141.4
513.304	192.1
513.344	186.8
514.064	49.9
514.232	145
514.841	65.7
514.879	62.8
515.015	42.7
515.304	137.2
515.709	135.7
515.729	161.5
515.744	148.2
516.126	17
516.211	136.1
516.737	166.2
516.836	116.8
516.856	107
516.952	58.7
517.239	166.1
517.955	56.7
518.018	72.6
518.102	27.6
518.134	28.8
518.91	59.3
518.95	58.3
519.054	15.8
519.226	131.1
520.002	48.6
520.055	15.8
520.89	167
520.908	60.9
521.93	56.1
521.971	17
521.984	15.1
522.718	134
522.984	16.5
523.078	16
523.352	184.8
524.005	49.5
524.081	15.8
524.279	186.1
524.354	186.7
525.02	14.2
525.247	186.9
525.282	185.7
526.168	17.3
526.291	192.3
526.315	191.1
526.783	101.7
527.047	36.1
527.319	190.2
528.31	200.7
528.689	138.2
528.856	64
528.95	49.9
529.313	201
529.979	33.6
530.231	135.3
531.068	22.5
532.811	119.1
532.926	57.3
533.456	237.1
533.907	21.2
534.769	116.6
534.924	60.6
535.316	195.6
535.91	55.1
536.253	202.7
536.272	141.6
536.319	196.3
537.03	19.6
537.284	150.3
537.992	35.6
538.234	187.3
538.293	190.8
538.316	195.5
538.78	117.2
538.801	121.4
538.86	63.1
538.997	36.7
539.299	156.2
539.318	195
539.952	36.8
540.081	33.7
540.23	134.5
540.761	78.6
541.032	70.4
541.063	37.6
541.24	136.8
541.29	171.8
541.727	137.3
542.176	22.5
542.228	137.6
543.04	15.8
543.16	14.2
543.258	141.7
543.284	195.4
543.934	61.9
544.888	61.6
544.967	143.3
547.881	63.5
548.008	70.1
548.248	154.8
548.337	183.6
549.135	14.4
550.738	108.6
550.996	53.6
551.262	154.7
551.951	51.2
552.32	163.9
552.332	194.3
552.817	118
552.894	59.7
553.013	35.7
553.335	195.1
554.833	66
554.949	54.6
555.063	17.4
555.127	14.2
555.272	152.5
555.351	174.9
556.279	152.5
556.792	117.8
556.886	62.8
558.066	14.6
558.169	15.2
558.846	114.5
558.866	55.1
558.886	63
559.069	14.3
559.291	155.5
559.317	191
559.472	243.4
559.952	38.1
560.073	14.4
560.24	154
560.476	241.9
562.875	49
562.958	47.1
563.242	151.7
563.26	157.3
563.3	173.6
565.049	14.3
565.277	151.5
566.043	40
566.051	16.7
566.311	160.9
566.367	195.6
566.753	106.3
566.832	109.6
566.946	42.9
567.054	14
567.924	55.2
568.79	109.5
568.941	39.8
570.809	66.3
570.923	55.6
571.266	141.8
571.348	174.9
571.927	57.2
571.967	53.9
572.009	19.9
572.026	39.6
572.298	154.6
572.803	74.2
572.861	66.3
572.882	56
572.921	56.6
573.047	56.9
573.331	164.3
574.861	63.1
574.878	68.4
575.047	57.5
575.446	243.4
575.631	14.9
576.271	202.2
576.874	63.1
576.974	48.3
577.046	19.3
577.279	68.3
577.335	191.6
578.815	112.4
579.075	15.1
580.06	39.5
580.788	74.6
581.042	43
581.939	56.2
582.102	18.2
582.135	22.8
582.344	193.4
582.829	62.5
582.848	19.2
582.885	59.2
582.92	38.2
583.003	39.4
583.832	69.4
584.047	72.4
584.24	187.8
584.283	103.6
584.98	53.5
585.243	187.5
585.32	197.5
585.332	200.5
585.487	245.5
585.942	56.8
586.316	187.1
586.701	114.6
586.759	115.7
586.897	56.8
587.503	269.2
587.901	60.5
588.059	57.9
588.065	55.7
588.331	198
588.717	112.7
588.878	70.3
588.895	59.1
589.334	198.1
589.754	96.5
589.943	44.2
590.275	146.9
590.339	203.4
590.523	271.9
590.836	62.8
590.942	38.9
590.968	50.4
591.026	48.7
591.886	62.3
591.993	47.7
592.267	186.9
592.773	117.7
592.811	109.3
593.125	14.1
593.269	186.2
593.295	153.6
594.099	19.6
594.224	185.8
594.282	156
594.809	62.1
595.289	148.2
595.95	44.5
596.033	37.5
596.727	80.2
597.304	154.4
597.342	155.7
597.847	70.5
597.886	65.6
598.061	61.7
598.211	186.4
598.256	186.8
598.309	155.5
598.321	163.1
598.804	66.2
598.875	59.4
598.894	39.3
598.913	43.1
598.931	43.5
598.955	56.2
599.098	14.3
599.195	14.6
599.26	187.2
599.29	161.9
599.317	159.6
599.352	161.7
599.957	59
600.834	67.5
600.913	57.7
601.106	14.4
601.145	17.3
601.917	59
602.794	70.5
602.872	58
602.912	58.9
604.869	59.9
604.922	37.2
605.241	186.4
605.456	219.8
605.9	57.8
606.375	188.6
607.266	157.4
607.309	159.5
607.474	221.2
607.965	49
608.067	37.6
608.241	187.1
608.321	166.2
608.478	220.1
608.791	81.3
608.805	67.4
609.243	186.6
609.311	146.8
609.484	227.6
609.962	50.9
610.104	14.3
610.255	156.2
610.721	112.5
610.971	43.6
611.259	156.6
612.313	101.9
612.82	64.8
612.853	62.3
612.859	59.8
614.881	45.3
614.928	56.3
616.082	25.1
616.326	170.7
616.358	185.9
616.866	206.8
616.887	56.8
616.927	59.4
617.274	145.3
617.367	185.8
617.952	50.7
618.171	18.7
618.276	145.9
618.886	61
619.09	14.1
619.902	59.7
620.023	49.2
620.263	149.3
620.305	149.5
621.025	49
621.43	220.8
622.256	185.5
622.287	201.6
622.304	151.1
622.338	169.3
622.82	69.9
622.937	52.4
623.312	153.4
623.339	169.3
623.92	61.4
624.249	186.4
624.318	148.6
624.817	79
624.85	37.6
624.965	51.2
625.188	22.7
[truncated: 588 more rows]

## Sheet: Significant HILIC (p <0.05)
mz	time
86.7005	83.5
87.0042	291.2
88.0216	63
89.025	243.4
90.0175	258.8
90.0551	148.8
90.1788	63
90.2648	93.3
90.7317	85.6
91.0277	292.9
91.0583	145.8
93.0449	254.1
94.0452	281.3
94.0652	264.6
94.5438	271.7
94.5469	280
95.0241	104.4
95.044	280.8
95.5457	276.8
95.7604	89.2
96.0557	242
96.0639	246.8
96.9219	63.4
97.0397	67.3
98.9189	61.9
98.9948	292.7
99.0553	272.3
99.0805	66.7
99.7862	246.1
100.024	285.7
100.076	280.6
100.989	17.1
101.028	282
101.984	292.7
102.022	284.7
102.029	286.7
102.037	46.4
102.532	292.7
102.536	292.5
102.926	293.6
103.058	249.1
103.956	278.8
104.058	53.5
104.071	138.9
104.104	60.8
104.107	58.5
105.11	58.7
105.113	58.4
105.954	40.5
106.004	69.5
106.111	59
106.114	59.7
106.992	293.7
108.011	66.9
108.089	25.6
110.023	290.2
110.069	254.9
110.105	212.2
111.01	282.2
111.012	281.5
111.039	293.8
111.055	255
111.068	245.5
111.075	255.3
111.117	26.6
112.089	260.9
112.112	289.8
112.555	282.8
112.898	59.9
112.978	293.9
113.039	40.9
113.06	27.6
114.091	286.9
115.011	281.4
115.063	54.7
115.07	58.2
116.002	294
116.071	68.5
117.068	68.3
118.035	283.4
118.083	66.3
118.086	163.7
118.921	293.7
119.035	46.1
119.069	53.9
119.083	65.3
119.092	65.4
119.126	16.5
120.093	63.2
120.102	60.1
121.966	285.6
122.076	281
122.578	289.8
122.924	76.9
124.046	32.4
124.047	63.8
124.076	213.9
124.096	155.1
124.923	79.2
125.038	284.7
125.04	283.6
125.044	283.5
125.047	282.8
125.132	28.9
126.022	65.4
126.025	67
126.035	283.1
126.041	281.7
126.103	278.2
126.983	292.7
127.021	66.9
127.025	66.9
127.99	292.8
128.018	65.5
128.019	283.8
128.026	66.9
129.02	281.9
129.069	91.4
129.084	162.4
129.139	291.1
130.017	281.6
130.589	39.2
130.955	292.4
131.034	146.3
131.085	30.1
131.129	250.4
131.565	210.2
131.573	35
131.974	281.1
132.004	17.1
132.077	147.7
132.987	95.6
133.015	35.7
133.044	290.2
133.069	153.8
134.019	80.2
134.027	61.7
134.06	28.1
134.063	18.2
134.118	49.3
134.151	109.6
135.003	84.8
135.03	61
135.042	39.7
135.067	86.6
136.022	66
136.039	44.5
136.087	281.5
136.589	162.3
136.931	293.6
136.941	46.4
137.043	46
137.068	45.4
137.072	63.9
137.087	46.8
137.096	35.8
137.107	46.6
137.144	47.4
138.045	47.4
138.091	29.9
139.028	280.8
139.031	280.4
139.05	46.7
139.05	170.5
139.07	18.4
139.112	28.3
139.527	278.4
140.021	292.7
140.025	281.4
140.049	51.4
140.058	19.4
140.107	28.7
140.543	281.1
141.006	280.7
141.018	47.7
141.051	283.1
142.007	280.7
142.01	280.5
142.026	292.2
142.032	264.1
142.046	283.6
142.051	280.8
142.054	281.7
142.991	283.8
143.004	280
143.011	291.4
143.048	282.8
143.118	46.8
143.952	293.6
143.997	294.2
144.004	281.4
144.11	27.2
144.552	286.3
145.035	17.7
145.049	286.7
145.069	31.7
145.087	17.9
145.096	17.4
146.027	49.3
146.03	282.6
146.165	288.7
146.98	276.1
147.03	46.9
147.113	262
147.168	292.1
147.984	268
148.023	44.3
149.064	86
149.119	258
149.549	281.4
150	65
150.014	16.8
150.049	286
150.076	102.9
150.136	29.4
150.499	292.9
150.547	284.2
150.951	39.6
151.031	282.3
151.087	287.1
151.112	166.7
152.032	281.6
152.038	281.4
152.045	101.8
152.057	54.7
152.071	37.9
152.071	119.8
152.107	282.2
152.492	281.9
152.988	292
153.033	284.5
153.039	282.3
153.06	56.9
153.07	29.2
153.074	30.9
153.091	30.4
153.515	285.2
153.596	251.3
154.005	291.7
154.036	281.4
154.077	32.2
154.567	264.7
154.942	293.8
155.085	29.8
155.091	16.9
156.038	281.5
156.038	71.3
156.042	138
156.073	247.8
156.077	280.2
156.08	252.2
156.102	33.2
156.593	288
156.994	291.8
157.02	286.1
157.045	73.4
157.046	283.1
157.074	257.9
157.08	257.7
157.101	29.4
157.133	166.3
158.003	18
158.045	40.8
158.077	254.6
158.129	222.5
158.992	293.3
159.017	280.5
159.048	39.4
159.072	115.1
159.08	116.2
159.947	294.3
160.007	292
160.031	54.5
160.049	39.3
160.087	283.8
160.133	56
160.95	294.3
161.014	280
161.057	281.8
161.082	168.1
161.132	30.9
161.497	282.2
161.963	294.2
162.022	259.6
162.055	278.1
163.058	137.6
163.062	45.7
163.112	27.4
163.99	280.1
164.013	291.8
164.054	44.8
164.067	284.1
164.997	292.4
165.1	169.1
165.12	73.2
165.495	292.6
166.097	52.7
166.951	80.5
166.994	71.9
167.048	282.8
167.107	29.6
167.154	41.3
168.981	291.1
169.009	292.2
169.027	62.6
169.046	287.1
169.097	39.4
169.122	28.3
170.974	290.1
171.006	292.6
171.043	281.7
171.117	29.4
172.06	35.9
172.072	18.2
172.097	251.3
172.12	28.9
172.12	131.2
172.956	16.7
172.988	291.9
173.03	87.6
173.064	38
173.067	277.9
173.081	20.8
174.034	290.9
174.038	58.3
174.068	279.3
174.16	184.8
175.071	138.9
176.051	40.1
176.055	40.8
176.098	114.6
177.059	40.8
177.087	98.8
177.091	201.1
177.962	294.4
178.043	47.3
178.097	281.4
178.167	29.2
178.961	293.6
179.025	277.4
179.054	281.2
179.179	30
179.962	294.1
180.062	283
180.11	16.7
180.124	123.2
180.638	115.2
181.061	33.3
181.101	29.4
181.108	285.1
181.122	29.8
181.122	253.5
181.126	161
181.159	27.8
181.951	293.3
181.965	71.6
182.033	280.2
182.103	262.3
182.968	71.2
183.033	284.5
183.078	62.6
183.149	152.4
183.61	122.5
184.03	279.5
184.048	75.6
184.082	62.6
184.095	77.1
184.105	17.1
184.491	283.1
184.979	292.9
185.023	292.7
185.077	44.1
185.085	63.3
185.59	280
185.989	288.4
186.112	56.2
186.962	291.2
187.071	117.1
187.148	29.8
187.623	166
188.023	285.6
188.082	37
188.107	142.1
188.121	161.8
188.139	246.4
189.041	39.4
189.123	59.6
190.033	289.1
190.053	36.2
190.053	266.8
190.071	38.8
190.167	29.4
190.482	292.7
190.912	81.6
190.995	283.9
191.01	259.9
191.022	295.8
191.035	96.7
191.046	97.2
191.074	38
191.935	283.3
192.014	142.4
192.038	93.9
192.062	282.4
192.075	38.8
192.102	33.9
192.123	80.9
192.183	29.2
192.91	82.9
192.962	61
193.04	283.4
193.082	128.4
193.56	126.8
194.018	284.2
194.022	61.7
194.518	284
194.93	288.1
195.044	280.9
195.062	279.6
195.113	37
195.174	26.3
195.608	260.6
195.621	288.6
195.93	278.4
195.981	98.8
196.038	93.5
196.105	249.2
196.12	242.9
196.971	294.7
197.52	294.1
198.053	184.7
198.076	120.4
198.098	35.3
198.113	282.8
198.124	183.4
198.149	22.8
198.862	61.3
199.091	219.3
199.101	34.6
199.487	293.3
200.057	186.1
200.103	296.6
200.151	29
201.029	295
201.971	293.9
202.167	29
202.933	68.6
202.978	293.9
203.092	32.2
203.175	88
203.604	261.6
204.098	117.9
204.105	36.4
204.117	53.7
204.966	292.8
205.108	38
205.159	28.5
205.195	29.5
206.067	40.5
206.092	284.2
206.886	73.3
206.894	65
207.008	103.7
207.036	284.8
207.06	36.8
207.103	46.2
207.889	81.5
207.977	80.4
208.101	115.1
208.141	29.3
208.884	76.7
208.891	67.2
208.99	291
209.128	38.3
209.456	293.5
209.637	164
209.887	81.7
209.987	80.8
209.996	294.6
210.045	282.9
210.05	64
210.107	66.6
210.116	275.3
210.157	28.4
210.608	268.7
210.882	81.7
210.888	63.7
210.899	293.4
210.94	76.8
211.009	284.3
211.054	58.5
211.096	18.6
212.016	283.9
212.053	63.5
212.103	17.3
212.839	61
212.957	79.5
213.123	62.7
213.164	29.5
213.979	295.2
214.035	138
214.058	257
214.09	40.1
214.546	265.9
214.56	265.8
214.836	59.7
215.054	267.5
215.089	275.7
215.139	280.9
215.149	122.1
215.179	30.6
215.555	268.5
215.618	232
215.983	17
216.105	37.5
216.123	17.9
216.142	283.6
216.142	57.4
216.159	25.7
216.833	60.9
216.946	281.3
217.014	38.9
217.072	36.7
217.082	117.8
217.603	276.2
217.707	294.2
218	293.3
218.048	40.6
218.084	41.6
218.096	16.4
218.113	110.9
218.139	50
218.162	29.1
219.142	51.1
219.211	29.6
219.608	186.2
219.935	293.6
219.965	292.9
219.981	293.6
220.118	35.6
220.988	294.1
221	292.8
221.059	41.4
221.064	39.5
221.07	106.4
221.095	55.7
221.113	102.6
221.154	29.6
221.186	68.3
221.19	25.7
221.642	253.8
222.022	291.2
222.08	127.1
222.097	238.4
222.123	35.8
222.157	28
222.65	113.4
222.868	61.6
222.977	293.1
223.024	249.3
223.108	55.7
223.111	231.2
223.119	276.4
223.169	28.7
223.206	26
223.621	264.1
223.634	168
223.963	294.1
223.965	79
224.173	29.3
224.611	268.1
225.035	97.7
225.036	276.4
225.046	61.5
225.075	255.7
225.107	282.2
225.123	30.9
225.244	82.8
225.537	276.9
225.613	273.9
226.034	276.8
226.039	271.1
226.045	64.2
226.083	258.3
226.536	276.5
226.55	284
226.862	59.7
226.952	76.7
226.992	282.8
227.011	44.1
227.079	72.9
227.103	40.1
227.125	54.4
227.128	36.5
227.143	29.1
227.175	219.4
227.179	29.3
227.954	295.1
228.027	72.7
228.098	229.6
228.117	291
228.129	53.6
228.232	29.5
229.012	38.2
229.022	116.2
229.068	94.5
229.108	39.2
229.164	112
229.652	142.1
229.907	17.1
230.139	233.9
230.158	140.6
230.945	64
231.038	269.4
231.093	76.2
231.178	17.7
231.498	283.9
231.613	261.4
231.619	260.1
232.129	113.2
232.173	46.4
232.961	283.9
232.999	294.7
233.067	39.5
233.071	293.8
233.132	111.3
233.169	283.5
233.642	137.2
233.954	82.7
234.035	63.1
234.108	127.8
234.569	174.1
234.957	16.6
234.983	106.5
235.066	96.4
235.075	39
235.112	123.3
235.169	29.6
235.184	296.4
235.948	292.8
236.024	272.4
236.09	131
236.173	27
237.124	45.9
237.149	147.5
237.221	28.7
237.637	167.3
238.038	251.4
238.107	36.4
238.609	266.1
238.639	281.9
239.048	189.5
239.089	16.9
239.095	137.1
239.179	29.4
239.201	26.2
239.237	27.1
239.968	291.3
239.994	44.1
240.049	190.3
241.122	276
241.137	284.1
241.658	252.1
241.992	44
242	278.7
242.1	64.7
242.158	70.4
242.248	20.7
242.562	273.2
242.611	291
243.011	290.6
243.083	87.7
243.135	282.7
243.564	264.5
243.918	63.3
243.998	275.8
244.005	284
244.041	251.7
244.148	83.7
244.18	62.1
244.214	31.3
244.627	249
245.033	255.5
245.042	256.4
245.042	86.7
245.048	83.1
245.178	63.5
245.19	29.6
245.635	269.2
245.916	63.2
246.025	65
246.037	250.1
246.114	276.2
246.145	89.8
246.189	42.6
246.23	29.2
247.08	40.5
247.242	30.2
248.124	117.9
249.046	106
249.054	252.4
249.054	40.4
249.108	103
249.116	31
249.258	29.6
250.009	70.7
250.074	38.5
250.093	39.9
250.103	162.9
250.105	51.4
250.159	64.2
250.188	29.3
250.868	139.2
250.912	78.9
250.957	109.8
250.972	75.2
251.036	66.1
251.076	114.2
251.077	39.7
251.089	37.7
251.091	252
251.097	38
251.097	289.3
251.155	163
251.926	294.1
251.926	84
251.941	112.5
251.967	63.2
251.98	94.3
252.017	18.4
252.046	46.8
252.061	109.6
252.09	72
252.095	99.9
252.136	32.7
252.204	29.2
252.363	281.4
252.91	78.7
253.094	290.9
253.096	30.4
253.118	59.1
253.18	25.6
253.947	64.1
254.111	108.3
254.161	248.1
254.653	276.9
254.987	280.4
255.047	248.2
255.097	88.4
255.232	30
256.008	285.6
256.032	280
256.101	92.6
256.227	36.3
256.235	27.7
256.264	260.6
256.534	281.2
256.578	279.8
256.821	60.6
256.984	279.9
257.036	277.6
257.567	272.6
258.818	61
258.899	82.2
258.942	290
258.964	292.4
258.983	291.5
259.005	64.6
259.093	110.2
259.171	289.8
259.206	29.4
260.002	82.1
260.161	60.7
260.171	283.1
260.209	29.2
260.472	284.3
260.949	66
260.997	281.5
261.156	291.4
261.998	281.1
262.092	38.9
262.103	38.6
262.103	131.8
262.151	288.6
262.159	261.5
262.946	61.7
263.014	294.3
263.026	60.4
263.888	66.5
263.944	79.1
263.97	279.9
264.033	291.5
264.04	285
264.09	252.6
264.168	119.7
264.575	262.3
264.844	137.5
265.041	139.2
265.104	18
265.123	106.2
265.195	29.3
265.253	29.6
266.012	258.7
266.139	44
266.256	29.6
266.894	58.6
266.96	284.5
266.97	107.3
267.013	281.1
267.134	56
267.181	241.1
268.009	57.1
268.096	48.4
268.165	235.6
268.227	30.5
268.891	59.4
269.019	265.1
269.095	49.7
269.226	29.6
269.921	67.8
269.928	57.4
269.967	177.2
269.994	82.7
270.065	260.8
270.085	114.1
270.089	287
270.215	17.1
270.671	279.2
270.798	60.6
271.016	282.8
271.028	106.8
271.233	29
272.078	64.4
272.088	261.3
272.161	139.9
272.795	59.5
272.855	294.6
272.875	76.8
273.037	17.9
273.037	290.5
273.085	44.5
273.896	276
273.95	97.2
274.055	92.9
274.077	102.2
274.081	44.9
274.088	45.2
274.103	117.9
274.526	276.6
274.637	272.4
274.792	60.2
274.873	80.6
274.881	64.6
274.928	111.3
274.942	292.3
274.975	88.6
275.022	274.7
275.124	50.1
275.164	17.6
275.258	28.4
275.976	81.5
276.175	257.2
276.204	29.9
276.871	81.2
276.975	292.7
277.084	283.5
277.118	34.9
278.033	64.7
278.135	113.5
278.87	84.1
279.074	284.5
279.135	58.5
279.576	278.3
279.921	293
279.965	284.9
280.129	61.3
280.512	270.6
280.818	78.2
280.993	291
281.15	51.1
282.023	292.3
282.155	277.9
282.824	61.7
283.263	30.8
283.941	295.7
283.983	55.5
284.053	287.7
284.085	128.5
284.099	55.8
284.267	29.7
284.873	61.8
284.989	280.2
285.043	95
285.094	281.2
285.102	57.4
285.156	280.2
285.221	29.5
285.27	29.5
285.472	283.3
286.772	59.9
286.959	292.5
287.07	82.8
287.135	283.8
287.161	39.4
287.98	294.2
288.192	50.3
288.192	142.9
288.641	42.4
289.013	283.9
289.243	29.1
289.923	78.1
290.135	83.5
290.171	60.3
290.834	79.9
290.847	73.7
290.856	67.5
290.927	65.4
291.055	91.3
291.11	39.1
291.164	51.8
291.193	110.2
291.195	29.2
291.851	80.9
291.938	292.2
291.95	81.8
291.975	241.7
292.052	147.9
292.114	131.2
292.845	76.4
292.925	76.3
293.117	133
293.145	37.7
293.284	29.5
293.652	246.9
293.849	81.9
293.923	269.4
293.945	295.7
293.971	282
294	116.7
294.112	255.1
294.23	29.1
294.844	81.9
295.009	77.8
295.018	283.1
295.077	250.8
295.113	31.5
295.115	269.5
295.129	53.8
295.165	47.4
295.206	268.9
296.076	143.2
296.085	91.5
296.169	47.3
296.648	54.1
296.841	79.8
296.845	16.8
297.026	246.9
297.242	250.7
297.258	29.5
298.078	247.6
298.101	122.9
298.115	48.4
298.137	259.1
298.311	16.5
298.984	294.1
298.993	252
299.009	273.2
299.068	141.7
299.081	39.3
299.121	239.3
299.171	280.4
299.237	30.5
300.078	20.9
300.092	39.3
300.652	276.8
300.969	256.9
300.978	96.5
301.877	62.8
301.923	292.2
301.987	82.7
302.207	47.2
302.936	290.6
302.983	283.8
302.999	280.4
303.054	88.4
303.146	39.2
303.174	32.4
303.196	39.7
303.203	163.4
303.232	29.3
303.874	62.6
303.939	75.1
304	283.5
304.079	277.4
304.181	253.1
304.198	269.9
304.235	29.8
304.863	81.2
305.083	159
305.116	38.9
305.229	29.2
305.237	29.5
305.258	29.1
305.264	29.1
305.275	28.9
305.871	62.6
305.898	85.9
306.023	281.9
306.067	123.3
306.112	173.9
306.13	109.4
306.243	19.5
306.262	29.1
306.855	77.1
306.958	280.8
307.051	110.1
307.263	29.3
307.915	293.6
307.959	281.3
308.257	29.2
308.266	29.3
308.584	281.5
308.871	73.8
308.879	60.4
309.01	129
309.07	40.4
309.13	264.2
309.221	29.4
309.227	249.9
309.27	29.1
309.956	180.6
310.02	139.2
310.876	60.2
311.117	121.5
311.133	118.6
311.145	168.6
311.147	23.5
311.164	25
311.294	28.6
312.074	286.3
312.13	241.2
312.159	34.6
312.782	62.2
312.873	60.5
312.971	66.1
313.112	153.9
313.218	36.1
314.065	127.2
314.096	126.8
314.112	47.6
314.233	35.8
314.779	61.5
315.177	259.5
315.268	29.6
315.915	293
316.272	29.1
316.284	30.6
316.776	62.1
316.995	289.6
317.083	170.6
317.192	288.7
317.851	64.3
317.988	280.9
317.997	262.1
318.059	17
318.202	51
318.773	62.1
318.943	70.2
318.985	281.7
319.09	69.5
319.173	269.7
319.848	63.9
319.887	135.9
319.936	291.7
320.053	91.4
320.717	62.9
320.905	60.6
320.967	61.4
321.01	280.2
321.079	85.4
321.086	127.2
321.845	65.3
322.023	40.2
322.041	141.4
322.143	176.6
322.274	29.4
322.811	63.2
323.058	55.8
323.079	270.3
323.127	144.9
323.191	254
323.2	30.7
323.277	29.2
323.937	284.2
324.054	55.4
324.122	270.2
324.29	29.6
324.808	61.6
324.827	60
324.853	59.4
324.958	260.6
325.126	17.2
325.161	45
325.171	37.5
325.921	292.7
326.031	285.4
326.056	288.1
326.085	278.1
326.305	29.5
326.378	35.5
326.805	62.7
326.85	59.4
327.141	270
327.165	234.2
327.211	47
327.308	29.5
328.017	138.9
328.083	70.4
328.102	180.3
328.111	107.7
328.127	60.6
328.198	32.9
328.223	45.3
328.756	59.8
328.802	59.2
328.847	59.6
328.984	62.9
329.005	26.7
329.012	286.4
329.188	133.5
329.211	32.3
329.259	29
329.932	62.1
330.202	53.6
330.283	29.3
330.753	59.7
331.254	29
331.997	290.5
332.034	281.7
332.078	17.1
332.218	49.4
332.75	60.7
332.964	292.9
333.269	28.8
333.279	29.3
333.879	100.4
333.889	81.8
334.099	87.5
334.172	160
334.186	34.8
334.191	250.8
334.282	29.1
334.748	60.9
334.963	194.4
335.074	268.2
335.135	289
335.182	31.8
335.192	269.6
335.285	29.1
335.294	29.3
335.522	269.9
336.077	267.1
336.078	127.1
336.098	73.8
336.138	46.6
336.225	30.5
336.691	60.8
336.745	59.6
336.872	78.8
336.916	277.7
336.94	73.9
337.875	79.5
337.979	293.6
337.981	82.6
338.036	156.7
338.055	131
338.093	93
338.688	60.8
338.785	61.6
338.87	79
338.877	285.9
339.021	89.1
339.127	142.7
339.194	32.3
339.235	38.9
339.269	29.8
339.967	285.6
340.01	294.7
340.099	213.9
340.212	17.6
340.782	60.4
340.864	111.3
340.964	61.8
341.963	58.6
342.189	38.3
342.214	33.1
342.239	43.5
342.541	267.6
342.779	59.4
343.017	16.5
343.242	44.4
343.32	29.5
343.854	69.2
343.909	293
344.09	95.8
344.73	61
344.957	58.6
345.007	108
345.029	292.5
345.178	273.3
345.956	60.3
346.039	289.8
346.144	143.6
346.274	29.2
346.727	60.5
346.862	64.7
347.05	233.8
347.057	99.9
347.156	118.4
347.277	29.2
347.294	29.1
347.905	77.1
347.94	285.3
348.177	72.6
348.196	240
348.225	31.5
348.814	62.4
348.889	76.8
349.172	117.9
349.172	291.9
349.199	31.2
349.208	249.7
349.22	239.4
349.293	29.3
349.698	35.4
349.917	59.8
349.939	139.7
350.075	294
350.156	170.1
350.811	61.3
351.013	277.4
352.055	16.5
352.063	267.3
352.117	269.7
352.339	247.2
352.719	59.3
352.908	78
352.973	133.9
353.042	92.2
353.066	267.7
353.093	138.6
353.871	79.1
353.956	296.1
354.285	235.8
354.751	79.7
354.864	284.3
354.895	81.5
354.906	290.5
354.996	92.6
355.034	41.8
355.079	284.4
355.198	284.9
355.869	80.4
355.926	89.2
356.058	267.4
356.069	26.7
356.081	88.4
356.106	111.4
356.229	256.3
356.967	282.4
357.117	142.3
357.152	66.9
357.25	255.3
357.279	30.1
357.936	57.7
357.967	283.2
358.045	277.9
358.059	258.5
358.241	29.7
358.922	63.9
358.934	278.2
358.964	281.8
359.139	270.7
359.316	209.2
359.828	76.1
359.836	66.3
359.938	82.6
360.011	57.2
360.298	29
360.751	59.6
361.02	292.2
361.076	283.8
361.079	90
361.209	265.6
361.274	35.6
361.833	63.8
363.063	131.4
363.181	273.9
363.304	29.8
363.856	60.3
364.022	95.1
364.197	280.6
364.285	29.4
364.531	279.8
364.859	64
365.013	85.3
365.232	34.3
365.853	62.1
365.916	62
366.177	104.6
367.034	72.5
367.109	129.2
367.859	78.6
368.979	94.4
369.007	16.6
369.032	90.6
369.038	98.5
370.174	268.3
370.741	61.1
370.853	107.7
371.042	278.9
371.077	267.5
371.131	16.9
371.202	272.1
371.861	63.3
371.887	89.9
372.243	134.3
372.274	30.8
372.289	30
372.738	60.4
373.03	264.5
373.071	82.5
373.079	106.9
373.162	42.1
373.172	290.1
373.245	48.3
373.835	57.7
373.911	58.3
373.946	75.1
374.229	46.8
374.772	74
374.887	82.4
374.909	65.4
375.086	106.3
375.911	83
376.094	17.7
376.731	61.7
376.866	61.9
376.915	85.3
376.977	111.8
377.132	254.2
377.209	34.9
377.729	34
378.282	29
378.729	60.4
378.807	81.8
378.863	60.6
379.085	172.9
379.128	110
379.136	73
379.804	64
379.893	63.4
379.94	76
380.182	51.8
380.236	256.6
380.77	63.4
380.888	291.6
381.01	63.6
381.188	17.4
382.056	91.5
382.255	51.4
382.765	63.8
382.938	261.6
382.949	61.7
382.981	283.7
383.007	66.7
383.06	89.6
383.149	51.7
383.229	52.4
384.054	283.1
384.15	120.2
384.224	251.5
384.234	126.3
384.762	64.9
384.808	58.7
384.936	293.2
384.962	280.6
385.183	262.2
385.256	254.7
385.274	34.5
386.047	16.7
386.063	274.7
386.097	109.7
386.707	74.8
386.959	281.3
387.074	91.2
387.105	189.9
387.362	30.2
387.901	82
387.962	275.4
388.077	260.8
388.135	141.7
388.232	21.3
388.711	61.3
388.748	59.8
388.993	276.4
389.054	109
389.103	157.6
390.058	90.2
390.183	141.4
390.198	100.8
390.299	30.1
390.708	62
390.798	63.2
390.93	80.9
390.994	65.4
391.183	145.5
391.562	277.1
391.883	57.5
392.009	282.6
392.142	218.7
392.706	60.4
393.105	120.4
393.134	148.8
393.226	249
394.042	104.7
394.06	275.3
394.155	46.6
394.18	43.9
394.182	150.4
394.793	60.5
395.879	80.4
396.222	44.2
396.685	285.5
396.736	73.1
396.742	64
396.904	62.2
396.953	258.8
397.208	286
397.775	66.9
398.259	123.7
398.74	62.9
398.785	59.4
398.993	284.1
399.112	149.8
399.129	263.3
399.261	44.8
400.207	258.1
400.23	289.2
400.641	75.4
400.735	253
400.827	66.2
400.919	59
400.962	69
401.122	184.5
401.83	61.8
401.874	195.5
401.918	60.5
402.973	276.3
402.992	277
403.034	100.9
403.082	109.1
403.848	82.8
403.926	17.2
403.969	16.4
404.044	98.7
404.225	181.1
404.236	29.8
404.821	66.4
405.024	39.5
405.969	81.4
405.985	150.4
406.123	47.6
406.146	213.1
406.303	28.6
406.771	64.3
406.952	82.5
407.023	40.7
407.24	17.2
407.741	265.8
407.956	80.6
407.983	90.6
408.223	267.6
408.293	35.5
408.319	29.2
408.768	64.2
408.814	63.1
409.272	152.4
409.331	29.2
409.383	31.2
409.949	63.7
410.386	31.3
410.766	65.4
411.951	82.8
412.039	91.3
412.898	76.6
412.974	107.8
412.994	95.1
413.255	29.2
413.867	18.1
413.891	293.7
414.112	147.9
414.127	74.1
414.358	36
414.714	62.7
414.938	72.9
415.047	173.6
415.078	100.6
415.913	80.5
415.942	70.4
416.025	64.1
416.073	277.1
416.873	22
416.882	279.1
416.892	58.1
416.948	146
417.565	249.7
417.794	62
418.01	283.3
418.157	79.4
418.193	117.4
418.223	269
418.709	59.8
418.797	66.9
418.836	78.6
418.953	96.6
419.055	116.3
419.177	110.5
419.791	61.8
420.01	277
420.245	240.1
420.796	59.1
420.964	64.4
421.788	61.9
421.827	98.7
421.907	76.1
422.011	65.4
422.986	90.2
424.008	294.8
424.171	72.5
424.264	50.4
424.742	67.5
425.178	19.2
425.378	29.5
426.129	282.5
426.194	293.8
426.261	40.2
426.793	60.1
426.913	79.5
427.378	18.4
427.393	29.6
427.925	84.2
427.997	98.5
428.079	261.8
428.188	273.8
428.697	61.7
429.151	227.4
429.237	292.7
430.897	83.6
431.25	48.4
432.257	161.6
432.257	28.3
432.853	73.8
432.885	233.2
433.242	274.7
433.395	52.1
433.768	62.9
434.167	51.5
434.806	60.3
435.03	80.2
435.765	62.8
435.901	98.4
436.35	29.4
436.634	63.4
436.688	60.8
436.95	71.2
437.015	17.1
437.102	114.8
437.215	254.4
437.587	273.1
437.762	63.5
437.788	58
437.852	63.4
437.935	283
437.986	295.2
438.018	64.3
438.101	211.6
438.136	121.7
438.21	186.7
438.235	255.1
438.298	35.2
439.037	154.4
439.133	252
439.142	112.1
439.786	58.2
440.016	93.8
440.313	37.1
440.373	36.4
440.717	291.1
440.77	59.4
441.111	266.9
441.245	271
442.013	99.1
442.721	63.1
443.039	294.9
443.899	84.2
444.202	281.7
444.223	275.6
444.368	36.9
444.796	87.9
444.991	84.2
445.098	259.5
446.188	158.4
446.643	279.4
446.669	61.5
446.717	59.7
447.036	271.3
447.144	279
447.226	33.2
447.347	27.3
447.644	280.7
447.842	69.8
447.878	283.8
448.065	43
448.151	85.6
448.204	272.9
448.254	39.8
448.95	277.6
449.362	30.5
450.045	89
450.219	292.3
450.584	271.6
450.799	60.4
450.918	271.6
451.033	16.7
451.078	266.8
451.167	227.5
451.841	89
452.059	91.3
452.095	66.4
452.151	152.9
452.2	178.3
452.259	279.4
452.751	60.5
452.925	71.6
453.82	73.1
453.912	93.3
454.171	29.9
454.735	83.1
454.793	61.2
454.863	63.1
454.864	284.3
455.127	250.6
455.927	288
456.26	290.3
456.745	59.1
457.204	51
457.795	74.1
457.879	59.4
457.915	281.5
457.926	278.2
458.075	262.8
458.275	81.5
458.6	70.6
459.073	98.8
459.844	80
459.872	86.8
460.204	153.5
460.973	92.7
461.87	88.7
462.231	261.5
462.266	291.9
463.928	79.6
464.018	17.2
464.73	65.7
466.293	37.3
466.639	60.4
466.676	56.6
467.127	205
467.321	35.1
467.762	85.2
468.018	282.9
468.13	176.8
468.215	85.2
468.724	63.9
468.842	64.5
469.019	283.9
469.125	258.6
469.312	41.4
470.144	216.8
470.314	60.1
471.059	268.5
471.22	48.4
471.281	45.7
472.077	105.7
472.251	277.8
472.692	56.6
472.785	81.4
473.199	278.8
474.075	66.7
474.249	290.4
474.267	267.3
475.753	61.9
475.764	60.5
475.943	78.2
476.092	265
476.315	51.4
476.755	67
476.847	59.2
477.75	62.7
477.94	70.1
478.197	39.4
479.05	102
479.747	62.5
479.773	71.4
479.938	82.9
479.962	281.9
480.006	82.7
480.192	42.6
480.914	99.1
481.041	83
481.24	268.4
481.95	65.1
483.255	24.6
483.863	83.6
484.282	36.5
484.782	127.4
485.141	224.1
485.198	217.6
485.289	29.9
486.012	278.4
486.115	97.8
486.608	60.1
486.656	61.9
486.772	108.5
487.098	205.1
488.26	289.7
488.283	247.3
488.55	60.5
488.652	62.3
489.268	284.2
490.051	82.4
490.198	87.4
490.636	76.3
491.727	63.4
491.862	63.7
492.255	258.4
492.309	42
492.729	67.7
492.96	77.2
493.096	151.7
493.155	133.4
493.724	63.2
493.823	57.3
493.937	86.5
494.071	96.9
494.255	294
494.324	41.5
494.918	86.5
494.934	95.5
495.281	44
495.721	62.4
495.912	83.3
496.268	41.6
498.077	256.7
498.233	281
500.277	35.8
500.369	30.5
500.726	59
500.906	84.5
501.289	269
501.873	81.2
502.632	60.9
502.723	59.2
502.812	60.6
502.888	82
502.933	84.5
503.001	90.4
503.959	279.1
504.192	281.5
504.344	42.2
504.406	35.1
504.585	284.8
504.872	62.7
504.909	283.1
505.311	35
505.348	43.6
505.8	76.2
506.03	91.4
506.243	271.1
506.671	61.6
506.715	63
506.844	87.3
506.888	76.7
507.701	63.5
507.93	291.6
508.282	35.6
508.34	36.9
508.62	61.6
508.71	65.2
508.858	82.2
508.953	103
509.081	92.2
509.343	38.7
509.698	64.1
510.621	60.5
510.755	60
511.012	252.8
511.015	88.3
511.101	102.8
511.359	40.7
511.734	84.7
511.745	77.2
511.902	69.1
511.941	272.2
512.044	98.5
512.143	94.9
512.146	241.5
512.661	59.6
512.752	59.7
513.065	254.6
513.718	56.4
514.013	64.1
514.816	76.3
515.828	292.2
515.837	82
515.947	83.1
516.259	269.9
516.28	292.2
516.61	290.9
516.745	61
516.943	291
517.713	56.8
517.739	63.9
518.606	61.1
518.833	60.5
519.276	275.9
520.199	266.7
520.603	62
520.889	62.5
520.923	278.3
521.158	225.9
521.794	78.5
521.9	94.4
521.923	278
522.332	41.3
522.355	40.5
522.383	43.7
522.886	63
522.965	285.6
522.967	84.9
523.358	39.9
523.38	52.3
524.026	78.2
524.367	40.2
524.686	63
524.911	75.3
525.371	39.8
525.672	65.2
526.264	33.8
526.314	37.7
526.376	40.7
526.683	61.7
526.729	60.8
526.749	81.2
527.192	285.5
527.296	34.7
527.318	37.8
527.38	42.3
527.786	289.9
527.929	83.8
528.162	150.1
528.681	60.6
529.925	82.9
530.323	34.9
530.442	20.3
530.814	63.6
530.997	70.2
531.162	103.8
531.327	34.7
531.794	284.8
532.284	271
532.673	60.8
532.848	85.4
533.191	242.5
534.295	130.6
535.658	294.7
535.995	65.2
536.165	56.4
536.371	41.1
536.712	65.6
537.189	48.4
537.289	262.1
539.277	35.1
539.692	84.9
540.121	268.9
540.764	264.4
540.832	70.9
541.808	80.1
541.866	77.3
541.956	285.1
542.606	57.9
542.658	61.4
542.71	60.3
542.81	81.5
542.927	81.8
543.831	80.2
544.278	291.9
544.339	41.9
545.13	158.1
545.197	103.7
545.292	282.6
545.343	40.6
545.793	276.8
545.833	84.4
545.85	57.2
545.946	243
546.126	241.8
546.203	141
546.216	193.7
546.287	274
546.351	41.6
546.509	67.9
546.786	274.6
546.914	245.7
546.971	73.2
547.287	281.7
547.356	41.5
547.733	72.8
547.926	83
548.045	271.2
548.268	276.3
548.274	40.1
548.368	40.1
548.933	86.2
549.03	85.7
549.077	156.2
549.374	40.4
549.415	30.7
550.314	37.7
550.573	97.9
551.358	39.8
551.39	39.1
551.683	62.2
552.151	284.5
552.766	87.4
553.233	33.1
553.68	62.3
553.886	70.7
554.292	37.7
554.565	93.5
554.585	95.5
555.168	273.8
555.677	62.4
555.992	274.2
556.64	61.2
557.122	261.9
557.141	270.7
557.976	85.4
558.488	61.6
558.566	92.9
560.008	177.6
560.062	94.5
560.182	260.9
560.464	16.4
561.187	266
561.264	278.8
561.926	89
562.082	86.1
562.874	62.2
563.175	284.9
563.28	250
563.304	285.3
563.9	84.6
564.808	17.4
564.92	106.7
565.086	261
566.67	62.1
566.716	61.1
566.864	81.6
567.013	283.4
567.086	92
567.657	63.1
568.185	137.8
568.339	39.3
568.476	57.3
568.811	68.6
568.894	82
569.189	134.3
569.343	39.5
569.579	86.8
570.016	264.1
570.316	264.6
570.337	191
570.352	255.6
570.558	94.9
570.783	81.5
571.124	237.7
572.113	233.8
[truncated: 546 more rows]
